# Supplementary material for: Enhancing Adverse Drug Event Detection in Electronic Health Records Using Molecular Structure Similarity: Application to Pancreatitis
Source: PLoS One. 2012 Jul 24;7(7):e41471. doi: 10.1371/journal.pone.0041471 (PMC3404072; doi:10.1371/journal.pone.0041471)
Supplement: Table S1 — Reference standard of 253 drugs reported to cause the ADE pancreatitis . (XLSX) [file pone.0041471.s001.xlsx]

## Sheet: TableS1
Table S1. Reference standard of 253 drugs reported to cause the ADE pancreatitis. There are two categories in the reference standard according to the level of evidence (1-well established, 2-probable/possible). The reference standard is considered (1) when pancreatitis is in Micromedex summary as an ADE of the drug, or when the drug is in the category Ia, Ib (reference 1) or category A (reference…
	Note: Proteins or big peptide drugs cited in the references below are not included in our reference standard because molecular fingerprints are not suitable descriptors for these molecules. Although the drugs Fluorouracil (5-fluorouracil), L-Tryptophan, Morphine and Propylthiouracil are associated with pancreatitis according to at least one of the collected references, not enough evidence was fou…
				REFERENCE	REFERENCE	REFERENCE	REFERENCE	REFERENCE	REFERENCE	REFERENCE	REFERENCE	REFERENCE	REFERENCE
Number	GENERIC_NAME	Reference_standard (1-well-established, 2-probable/possible)	Reason drug is considered in category (1) in the reference standard	Micromedex summary information	Refer-1 (class). Class Ia drugs--At least 1 case report with positive rechallenge, excluding all other causes. Class Ib drugs--At least 1 case report with positive rechallenge; however, other causes were not ruled out. Class II drugs--At least 4 cases in the literature. Consistent latency in 75% of cases. Class III drugs--At least 2 cases in the literature. No consistent latency and no rechalleng…	Refer-2 Class A or Definite--Pancreatitis follows a reasonable temporal sequence from administration of the drug; it is confirmed by dechallenge and re-challenge (cessation of the drug and the symptoms and new exposure to the drug and reappearance of the symptoms). Class B or Probable/possible Probable--Pancreatitis follows a reasonable temporal sequence from administration of the drug; confirmed…	Refer-3 (number 1 in the column means the drug is cited in the article)	Refer-4 (number 1 in the column means the drug is cited in the article)	Refer-5 (number 1 in the column means the drug is cited in the article)	Refer-6 (number 1 in the column means the drug is cited in the article)	Drugdex	Drugs.com (this source was checked only for some drugs to complete the information)	Alternative references (this source was checked only for some drugs to complete the information)
1	Abacavir	2		No info.			1				No info.	Drugs.com: Pancreatitis was observed in the expanded access program.
2	Acetaminophen	1	The reference standard is considered (1) because the drug is in reference 2 (class A)	No info.	1 (class II)	1 (class A)	1		1	1	No info.
3	Acetylsalicylic acid (aspirin)	2		No info.			1			1	No info.
4	Acitretin	1	The reference standard is considered (1) because pancreatitis is in Micromedex summary as an ADE of the drug.	Gastrointestinal: Pancreatitis							Pancreatitis is rare, but may occur (Product Information: Soriatane(R), acitretin. Roche Laboratories, Inc., Nutley, NJ, 2003).
5	Alendronate	2		No info.	1 (class III)		1		1	1	No info.
6	All-trans-retinoic acid (tretinoin)	1	The reference standard is considered (1) because the drug is in reference 1 (class Ia or Ib)	No info.	1 (class Ib)		1		1	1	Isolated cases of pancreatitis have been associated with oral tretinoin.
7	Amiodarone	1	The reference standard is considered (1) because the drug is in reference 1 (class Ia or Ib)	No info.	1 (class Ib)		1	1	1	1	A case report described amiodarone-induced acute pancreatitis in a 66-year-old woman. Also a 46-year-old female developed acute pancreatitis 4 days after starting amiodarone.
8	Amlodipine	2		No info.			1			1	No info.	Drugs.com: Gastrointestinal side effects have included pancreatitis.
9	Amoxicillin	2		No info.			1				No info.		Rev Esp Enferm Dig. 1995 Aug;87(8):597-600. [Acute pancreatitis associated with hepatotoxicity induced by amoxicillin-clavulanic acid]. Galindo C, Buenestado J, Reñé JM, Piñol MC.
10	Ampicillin	2		No info.	1 (class IV)		1		1	1	The database describes a case of acute pancreatitis following two separate courses of intravenous ampicillin. (Hanline, 1987).
11	Anagrelide	1	The reference standard is considered (1) because pancreatitis is in Micromedex summary as an ADE of the drug.	Gastrointestinal: Pancreatitis			1				Pancreatitis has been reported in clinical trials.
12	Aripiprazole	2		No info.							No info.		Prim Care Companion J Clin Psychiatry. 2008;10(6):484-5. A case of pancreatitis associated with aripiprazole in the absence of hyperglycemia. Kiraly B, Gunning K. JOP. 2006 May 9;7(3):303-5. Elevated lipase and diabetic ketoacidosis associated with aripiprazole. Reddymasu S, Bahta E, Levine S, Manas K, Slay LE.
13	Atazanavir	2		No info.							During postmarketing surveillance, pancreatitis has been reported with atazanavir.	Drugs.com: Side effects have included pancreatitis, and peptic ulcer in less than 3% of patients during clinical trials. Pancreatitis has been reported during postmarketing experience.
14	Atenolol	2		No info.			1				No info.		Pancreatitis is described as a possible secondary effect in http://www.librosdeanestesia.com/guiafarmacos/Atenolol.htm
15	Atorvastatin	2		No info.	1 (class III)		1				No info.
16	Atovaquone	2		No info.			1				Pancreatitis has been reported during post-approval use of atovaquone. There is also a study in which a patient developed mild pancreatitis (Epstein et al, 1994). Elevation of serum amylase levels was also reported in 1 of 73 patients using atovaquone (Dohn et al, 1994a).
17	Azathioprine	1	The reference standard is considered (1) because pancreatitis is in Micromedex summary as an ADE of the drug and it is in reference 1 (class Ia or Ib) and reference 2 (class A)	Gastrointestinal: Pancreatitis (2% to 12% )	1 (class Ib)	1 (class A)	1	1	1	1	Pancreatitis Incidence: 2% to 12% (Brenner & Rector, 1981; Sturdevant et al, 1979) Hypersensitivity pancreatitis have been reported in patients receiving azathioprine. There are some case reports (Sturdevant et al, 1979; Guillaume et al, 1984).
18	Azithromycin	2		No info.			1				In postmarketing evaluations, pancreatitis has been reported (Prod Info ZITHROMAX(R) IV infusion, 2011; Prod Info ZITHROMAX(R) oral suspension, oral tablets, 2011; Prod Info ZMAX(R) extended release oral suspension, 2009).
19	Balsalazide	1	The reference standard is considered (1) because pancreatitis is in Micromedex summary as an ADE of the drug.	Gastrointestinal: Pancreatitis							No info.	Drugs.com: Pancreatitis has been reported during postmarketing experience
20	Benazepril	2		No info.	1 (class IV)		1				Pancreatitis has been reported in less than 1% of patients (Prod Info LOTENSIN(R) oral tablets, 2007).
21	Bendroflumethiazide	1	The reference standard is considered (1) because pancreatitis is in Micromedex summary as an ADE of the drug.	Gastrointestinal: Pancreatitis	1 (class IV)						Effects including PANCREATITIS have been reported with bendroflumethiazide (Prod Info Naturetin(R), 1999a).
22	Betamethasone	2		No info.	1 (class IV)						Pancreatitis has been reported after systemic administration of betamethasone (Prod Info Celestone Soluspan(R), 2000). Another patient receiving betamethasone developed pancreatitis in association with diabetic ketoacidosis (Kobayashi et al, 1973).
23	Bexarotene	1	The reference standard is considered (1) because pancreatitis is in Micromedex summary as an ADE of the drug.	Gastrointestinal: Pancreatitis (1.2%)							Pancreatitis has been reported with the use of bexarotene (Prod Info Targretin(R) capsules, 2001a; Duvic et al, 2001); (Duvic et al, 2001a, Millikan et al, 2001)(Khuri et al, 2001).
24	Bezafibrate	1	The reference standard is considered (1) because the drug is in reference 1 (class Ia or Ib)	No info.	1 (class Ia)		1	1	1		A case of acute pancreatitis has been reported in a 75-year-old woman (Gang et al, 1999).
25	Bumetanide	2		No info.							A episode of pancreatitis has been described (Stenvinkel & Alvestrand, 1988). Elevations in serum amylase were observed in 4 of 11 patients (Reynolds, 1991).	Drugs.com: There have been rare reports of pancreatitis associated with bumetanide.
26	Bupropion	2		No info.			1			1	Pancreatitis has been reported with bupropion in clinical trials and postmarketing experience (Prod Info Aplenzin(TM) oral extended-release tablet, 2011).
27	Calcitriol	2		No info.			1			1	Effects of vitamin D intoxication and hypercalcemia pancreatitis (Prod Info calcitriol oral capsules, 2006; Prod Info ROCALTROL(R) capsules and oral solution, 2004).
28	Candesartan	2		No info.			1				No info.		The Journal of pharmacy technology 2005, vol. 21, no2, pp. 79-82. Fatal acute pancreatitis in a patient chronically treated with candesartan. GILL Christopher J. ; JENNINGS Anne E. ; NEWTON Jeffrey B. ; SCHWARTZ David E. Case of acute pancreatitis in a patient receiving the angiotensin II receptor blocker (ARB) candesartan.
29	Cannabis (THC)	1	The reference standard is considered (1) because the drug is in reference 1 (class Ia or Ib)	No info.	1 (class Ia)			1		1	No info.
30	Capecitabine	1	The reference standard is considered (1) because there are some reports with positive rechallenge.	No info.	1 (class IV)		1			1	1) Acute pancreatitis occurred. Rechallenge was positive. Other risk factors were ruled out (Yucel & Warmerdam, 2010). 2) Capecitabine-induced pancreatitis in a woman with metastatic breast cancer (Jones & Valero, 2003).
31	Captopril	2		No info.	1 (class III)		1		1		Approximately 100 cases of ACE inhibitor-induced pancreatitis have been reported to the FDA (captopril 30 cases)
32	Carbamazepine	1	The reference standard is considered (1) because pancreatitis is in Micromedex summary as an ADE of the drug.	Gastrointestinal: Pancreatitis	1 (class III)	1 (class B)	1		1	1	There are some reports where the patients developed pancreatitis following treatment with carbamazepine (Laczek et al, 2010; Soman & Swenson, 1985).
33	Carbimazole	1	The reference standard is considered (1) because the drug is in reference 1 (class Ia or Ib)	No info.	1 (class Ia)			1	1		No info.
34	Caspofungin	1	The reference standard is considered (1) because pancreatitis is in Micromedex summary as an ADE of the drug.	Gastrointestinal: Pancreatitis							Pancreatitis has been reported during postmarketing surveillance of caspofungin acetate (Prod Info CANCIDAS(TM) IV injection, 2009).
35	Ceftriaxone	2		No info.	1 (class III)		1		1	1	Pancreatitis occured in one case as a result of pseudolithiasis induced by ceftriaxone (Zinberg et al, 1991). In two other cases ceftriaxone probably caused pancreatitis directly (Maranan et al, 1998; Zimmermann et al, 1993).
36	Celecoxib	2		No info.			1				Two cases of acute pancreatitis within 48 hours after first exposure to celecoxib (Baciewicz et al, 2000; Carrillo-Jimenez & Nurnberger, 2000).
37	Ceruletide	2		No info.							No info.		Although no reports in human were found, the drug is introduced in the reference standard because it is used to induce pancreatitis in experimental animal models (http://en.wikipedia.org/wiki/Ceruletide) ; Ulus Travma Acil Cerrahi Derg. 2011 Sep;17(5):383-9. Beneficial effects of alpha lipoic acid on cerulein-induced experimental acute pancreatitis in rats. Bulut NE, Özkan E, Ekinci O, Dulundu E,…
38	Chlorothiazide	2		No info.	1 (class II)			1	1		The thiazides have been reported to be associated with pancreatitis (Eckhauser et al, 1987).
39	Chlorthalidone	1	The reference standard is considered (1) because pancreatitis is in Micromedex summary as an ADE of the drug.	Gastrointestinal: Pancreatitis (rare)	1 (class III)		1				A case of acute hemorrhagic pancreatitis probably associated with chlorthalidone (Prigogine et al, 1978).
40	Cidofovir	2		No info.			1				Cases of metabolic acidosis ocurred in association with liver dysfunction and pancreatitis (Product Information: VISTIDE(R) IV injection, cidofovir IV injection. Gilead Sciences,Inc, Foster City, CA, 2000).	Drugs.com: pancreatitis has also been reported.
41	Cimetidine	1	The reference standard is considered (1) because the drug is in reference 2 (class A)	No info.	1 (class III)	1 (class A)	1		1	1	Pancreatitis has been reported (Prod Info cimetidine hydrochloride oral solution, 2003; Prod Info Cimetidine Injection, USP, 2004; Prod Info TAGAMET(R) oral tablets, 2005), (Nott & de Sousa, 1989; Wilkinson et al, 1981; Arnold et al, 1978). In some cases the rechallenge was positive.
42	Ciprofloxacin	1	The reference standard is considered (1) because pancreatitis is in Micromedex summary as an ADE of the drug.	Gastrointestinal: Pancreatitis (less than 1% )			1				Pancreatitis has been reported during clinical investigations. Acute pancreatitis has been reported after receiving ciprofloxacin (Mann & Thillainayagam, 2000).
43	Cisplatin	1	The reference standard is considered (1) because the drug is in reference 2 (class A)	No info.	1 (class IV)	1 (class A)	1			1	No info.
44	Citalopram	2		No info.			1				No info.	Drugs.com: pancreatitis has rarely been reported.
45	Clarithromycin	2		No info.	1 (class III)		1	1	1		No info.
46	Clofibrate	2		No info.							Pancreatitis with clofibrate has been reported but is poorly documented (Zentler-Munro & Northfield, 1979), (Smith et al, 1978), (Oliver et al, 1978).	Drugs.com: Cholelithiasis and cholecystitis (sometimes requiring surgery or resulting in pancreatitis) occur more frequently in patients receiving clofibrate than in patients receiving placebo.
47	Clomifene (clomiphene)	1	The reference standard is considered (1) because pancreatitis is in Micromedex summary as an ADE of the drug and it is in reference 1 (class Ia or Ib)	Gastrointestinal: Pancreatitis	1 (class Ib)		1	1		1	Acute pancreatitis due to hypertriglyceridemia has been reported shortly after clomiphene (Arbel et al, 2008).
48	Clozapine	1	The reference standard is considered (1) because pancreatitis is in Micromedex summary as an ADE of the drug.	Gastrointestinal: Pancreatitis	1 (class II)		1	1	1		Pancreatitis has occurred in patients receiving clozapine according to postmarketing reports (Prod Info FAZACLO). Pancreatitis occurred in a patient receiving clozapine (Wehmeier et al, 2003). In one study of antipsychotic-induced pancreatitis, 40% of the cases were associated with the use of clozapine (Koller et al, 2003c).
49	Codeine	1	The reference standard is considered (1) because the drug is in reference 1 (class Ia or Ib)	No info.	1 (class Ia)		1	1	1	1	Acute pancreatitis occurred in 4 patients using codeine (Hastier et al, 2000).
50	Colchicine	2		No info.	1 (class IV)		1			1	No info.
51	Conjugated estrogens (Premarin)	1	The reference standard is considered (1) because pancreatitis is in Micromedex summary as an ADE of the drug and it is in reference 1 (class Ia or Ib)	Gastrointestinal: Pancreatitis	1 (class Ib)			1	1	1	A case of recurrent acute pancreatitis occurred with estrogen therapy (Blake & Pitcher, 2003).
52	Cortisone	2		No info.			1				Pancreatitis is a rare complication of corticosteroids (Anon, 1968; Baar & Wolff, 1957; Bourne & Dawson, 1958; Carone & Liebow, 1957); (Marczynska-Robowska, 1957)(Nelp, 1961; Oppenheimer & Voitvitt, 1960; Schrier & Bulger, 1965); (Zion et al, 1955).
53	Cyclopenthiazide	2		No info.		1 (class B)					No info.
54	Cyclophosphamide	2		No info.	1 (class IV)		1			1	Acute pancreatitis occurred with cyclophosphamide, doxorubicin, vincristine, and prednisone. Rechallenge was positive. The combination of drugs could be the responsible (Puckett et al, 1982).
55	Cyclosporine	2		No info.	1 (class III)		1		1	1	Pancreatitis was reported in clinical studies (Prod Info Sandimmune(R) oral capsules, oral solution, intravenous injection, 2010).
56	Cyproheptadine	2		No info.	1 (class IV)					1	No info.
57	Cytarabine (cytosine arabinoside)	1	The reference standard is considered (1) because the drug is in reference 1 (class Ia or Ib) and reference 2 (class A)	No info.	1 (class Ia)	1 (class A)	1	1	1	1	Pancreatitis was described with the use of cytarabine (McBride et al, 1996; Siemers et al, 1985).
58	Dalfopristin	2		No info.						1	Pancreatitis was reported in less than 1% of patients on quinupristin/dalfopristin (n=1099) in clinical trials (Product Information: SYNERCID(R) IV injection, quinupristin and dalfopristin IV injection. DSM Pharmaceuticals, Inc, Greenville, NC, 2010).	Pancreatitis is a possible side effect according to drugs.com
59	Danazol	2		No info.	1 (class IV)		1		1	1	Pancreatitis has been associated with danazol (Prod Info Danocrine(R), 98a).
60	Dapsone	1	The reference standard is considered (1) because pancreatitis is in Micromedex summary as an ADE of the drug and it is in reference 1 (class Ia or Ib)	Gastrointestinal: Pancreatitis	1 (class Ia)		1	1		1	Reports of pancreatitis during clinical trials (Prod Info ACZONE(TM) topical gel, 2008).
61	Darunavir	2		No info.							Acute pancreatitis was reported with darunavir/ritonavir in a phase 3 study of HIV-1-patients (Prod Info PREZISTA(R) film coated oral tablets, 2010a).	Drugs.com: Gastrointestinal side effects have included acute pancreatitis (less than 2%).
62	Delavirdine	2		No info.							Pancreatitis has been reported in phase II and III clinical trials of delavirdine combination therapy and is considered possibly drug related (Prod Info RESCRIPTOR(R) oral tablets, 2008).	Drugs.com: Pancreatitis during clinical trials of delavirdine with other antiretroviral agents.
63	Demeclocycline	2		No info.			1				No info.		Rev Clin Esp. 1989 Apr;184(7):392-3. [Acute pancreatitis caused by demeclocycline]. Pedrol E, Martos JA, Plaza V, Celis R, Montserrat JM.
64	Dexamethasone	1	The reference standard is considered (1) because the drug is in reference 1 (class Ia or Ib)	No info.	1 (class Ib)		1		1		Pancreatitis is a rare complication of corticosteroids (Anon, 1968; Baar & Wolff, 1957; Bourne & Dawson, 1958; Carone & Liebow, 1957); (Marczynska-Robowska, 1957)(Nelp, 1961; Oppenheimer & Voitvitt, 1960; Schrier & Bulger, 1965); (Zion et al, 1955). Pancreatitis was described after receiving intravenous dexamethasone (Levine & McGuire, 1988). Rechallenge was positive.
65	Diazoxide	1	The reference standard is considered (1) because pancreatitis is in Micromedex summary as an ADE of the drug.	Gastrointestinal: Pancreatitis	1 (class IV)					1	Acute pancreatitis has been reported (De Broe et al, 1972). Three of 10 patients treated with intravenous diazoxide developed serum amylase elevation (Beamer & McDonald, 1970). Rare cases of pancreatitis have been reported with IV diazoxide (Prod Info HYPERSTAT(R) IV injection, 2003).
66	Diclofenac	1	The reference standard is considered (1) because pancreatitis is in Micromedex summary as an ADE of the drug.	Gastrointestinal: Pancreatitis (rare )	1 (class IV)		1		1		There are some reports relating pancreatitis with diclofenac (Jick et al, 1993; Khan & Edward, 1993).
67	Didanosine (DDI)	1	The reference standard is considered (1) because pancreatitis is in Micromedex summary as an ADE of the drug and it is in reference 2 (class A)	Gastrointestinal: Pancreatitis	1 (class II)	1 (class A)	1	1	1		Pancreatitis is one of the major toxicities of didanosine. ( Frippiat et al, 2000; Anon, 1999; Albrecht et al, 1993; Seidlin et al, 1992; Butler et al, 1993; Moore et al, 2001)
68	Diethylstilbestrol	2		No info.							Pancreatitis: A patient treated with diethylstilbestrol developed pancreatitis (Glueck et al, 1972).
69	Diphenoxylate	2		No info.	1 (class IV)		1			1	No info.	Drugs.com: Rare cases of pancreatitis have been associated with diphenoxylate
70	Dipyridamole	2		No info.			1			1	No info.	Drugs.com: Adverse reactions reported in medical literature or postmarketing reports for either dipyridamole or aspirin have included pancreatitis.
71	Divalproex sodium	1	The reference standard is considered (1) because pancreatitis is in Micromedex summary as an ADE of the drug.	Gastrointestinal: Pancreatitis (1% to less than 5% )			1				Out of 45 cases of valproic acid-induced pancreatitis, 3 cases were found to be definite (by the Naranjo probability scale), 32 probable, and 10 possible (Chapman et al, 2001). There are more reports in this database.
72	Donepezil	2		No info.			1				No info.	Drugs.com: pancreatitis in postmarketing experience.	Arch Neurol. 2000 Jan;57(1):94-9. Donepezil therapy in clinical practice: a randomized crossover study. Greenberg SM, Tennis MK, Brown LB, Gomez-Isla T, Hayden DL, Schoenfeld DA, Walsh KL, Corwin C, Daffner KR, Friedman P, Meadows ME, Sperling RA, Growdon JH. Serious events possibly related to drug use were seizure, pancreatitis, and syncope (1 patient each).
73	Doxercalciferol	2		No info.						1	No info.	Drugs.com: Metabolic Prolonged hypercalcemia may result in polyuria, ....., pancreatitis.
74	Doxorubicin	1	The reference standard is considered (1) because pancreatitis is in Micromedex summary as an ADE of the drug.	Gastrointestinal: Pancreatitis	1 (class IV)		1			1	Acute pancreatitis occurred after combination of different drugs including doxorubicin (Puckett et al, 1982). This combination could be responsible for the adverse event.
75	Doxycycline	2		No info.		1 (class B)	1				No info.		Am J Gastroenterol. 1999 Sep;94(9):2417-22. Drug-associated acute pancreatitis: twenty-one years of spontaneous reporting in The Netherlands. Eland IA, van Puijenbroek EP, Sturkenboom MJ, Wilson JH, Stricker BH.
76	Efavirenz	2		No info.			1				Serum amylase raised, grades 3 to 4. Incidence: up to 6% (Prod Info SUSTIVA(R) oral capsules, oral tablets, 2010)
77	Enalapril	1	The reference standard is considered (1) because the drug is in reference 1 (class Ia or Ib) and reference 2 (class A)	No info.	1 (class Ia)	1 (class A)	1	1	1		Approximately 100 cases of angiotensin converting enzyme (ACE) inhibitor induced pancreatitis have been reported to the FDA, with about half involving enalapril (Standridge, 1994; Maliekal & Drake, 1993). Reports: (Pedro-Botet et al, 1990), (Tilkemeier & Thompson, 1988), (Dabagi, 1991), (Standridge, 1994), (Muchnick & Mehta, 1999), (Arjomand & Kemp, 1999).
78	Enfuvirtide	1	The reference standard is considered (1) because pancreatitis is in Micromedex summary as an ADE of the drug.	Gastrointestinal: Pancreatitis (3% )							In phase 3 clinical trials pancreatitis was reported (Prod Info FUZEON(R) subcutaneous injection, 2008).
79	Ergotamine	2		No info.	1 (class IV)				1		No info.		J Clin Gastroenterol. 1987 Jun;9(3):350-2. Ischemic pancreatitis and hepatitis secondary to ergotamine poisoning. Deviere J, Reuse C, Askenasi R.
80	Ertapenem	2		No info.			1			1	Acute pancreatitis during treatment with ertapenem (Martinez-Granados et al, 2008).
81	Erythromycin	1	The reference standard is considered (1) because pancreatitis is in Micromedex summary as an ADE of the drug and it is in reference 2 (class A)	Gastrointestinal: Pancreatitis	1 (class II)	1 (class A)	1	1	1		Cases of pancreatitis have been reported following the use of erythromycin (Fang et al, 1996; Gumaste, 1989; Hawksworth, 1989). The etiology of this adverse effect is not totally clear
82	Escitalopram	2		No info.			1				Pancreatitis has been reported during postmarketing surveillance (Prod Info Lexapro(R) oral tablets, solution, 2011).
83	Estradiol	2		No info.							1) A case of recurrent acute pancreatitis occurred with estrogen therapy (Blake & Pitcher, 2003). 2) Estrogen therapy in patients with hypertriglyceridemia may cause pancreatitis and other complications (Prod Info DELESTROGEN(R) solution for IM injection, 2004). 3) A case of severe hypertriglyceridemia and pancreatitis was reported in a patient being treated with estradiol valerate (Ruman et al, …		J Assist Reprod Genet. 2002 Feb;19(2):94-7. Severe hypertriglyceridemia and pancreatitis following hormone replacement prior to cryothaw transfer. Ruman J, Brenner S, Sauer MV.
84	Estramustine	2		No info.			1				No info.		Am J Clin Oncol. 2002 Aug;25(4):342-3. Hypertriglyceridemia and pancreatitis associated with estramustine phosphate. Olson EL, Whang YE.
85	Ethacrynic acid	1	The reference standard is considered (1) because pancreatitis is in Micromedex summary as an ADE of the drug.	Gastrointestinal: Pancreatitis (rare)	1 (class IV)		1			1	Ethacrynic acid-induced pancreatitis , which was supported by rechallenge (Schmidt & Friedman, 1967).
86	Ethinylestradiol	1	The reference standard is considered (1) because the drug is in reference 1 (class Ia or Ib)	No info.	1 (class Ib)						No info.
87	Etravirine	2		No info.							Pancreatitis (grade 2 or greater) has occurred in less than 2% of etravirine-treated patients according to phase 3 clinical trials of HIV-1 infected patients (Product Information: INTELENCE(TM) oral tablets, etravirine oral tablets. Tibotec Therapeutics,Inc, Raritan, NJ, 2008).	Drugs.com: GI: pancreatitis.
88	Ezetimibe	2		No info.						1	Pancreatitis has been reported in postmarketing experience (Prod Info ZETIA oral tablets, 2009).		South Med J. 2007 Apr;100(4):409-10. Ezetimibe-induced acute pancreatitis. Ahmad I, Ruby E, Usman H, Hotiana M, Hussain M, Rahman F.
89	Famciclovir	2		No info.	1 (class IV)						No info.	Drugs.com: An isolated case of acute necrotic-hemorrhagic pancreatitis occurred in patient treated with famciclovir for hepatitis B infection. The author could not identify any other etiologic factor for the pancreatitis, although some possible predisposing factors were noted, including the patient's liver insufficiency and renal dysfunction. Gastrointestinal side effects have included elevated a…	Transplantation. 1995 Apr 27;59(8):1218-9. Acute necrotico-hemorrhagic pancreatitis after famciclovir prescription. Goffin E, Horsmans Y, Pirson Y, Cornu C, Geubel A, van Ypersele De Strihou C.
90	Famotidine	2		No info.		1 (class B)	1				No info.		Am J Gastroenterol. 1999 Sep;94(9):2417-22. Drug-associated acute pancreatitis: twenty-one years of spontaneous reporting in The Netherlands. Eland IA, van Puijenbroek EP, Sturkenboom MJ, Wilson JH, Stricker BH.
91	Fenofibrate	1	The reference standard is considered (1) because pancreatitis is in Micromedex summary as an ADE of the drug.	Gastrointestinal: Pancreatitis (rare)			1				Pancreatitis has been reported with the use of fenofibrate, gemfibrozil and clofibrate (Prod Info Triglide(R), 2008).
92	Finasteride	2		No info.	1 (class IV)		1			1	No info.		J Clin Gastroenterol. 2001 Mar;32(3):276. Acute pancreatitis possibly related to finasteride. Lin YH, Perng CL, Lin HJ, Chang FY.
93	Fluconazole	2		No info.			1				No info.		Int J Clin Pract. 2004 Aug;58(8):811. Pancreatitis complications in a patient with myelodysplastic syndrome, who was treated with fluconazole. Tsutsumi Y, Ehira N, Kanamori H, Yamato H, Obara S, Tanaka J, Asaka M, Imamura M, Masauzi N.
94	Fludrocortisone	2		No info.			1				No info.	Drugs.com: Peptic ulcer with possible perforation and hemorrhage, pancreatitis, abdominal distention, and ulcerative esophagitis.
95	Fluoxetine	2		No info.			1				No info.		There are some articles that describe SSRIs as a possible cause of pancreatitis: Tidsskr Nor Laegeforen. 2001 Jan 20;121(2):177-8. [Selective serotonin uptake inhibitors and pancreatitis]. Kvande KT, Madsen S. Pancreatitis is described as a possible secondary effect in http://www.eutimia.com/psicofarmacos/antidepresivos/fluoxetina.htm
96	Fluvastatin	1	The reference standard is considered (1) because pancreatitis is in Micromedex summary as an ADE of the drug.	Gastrointestinal: Pancreatitis (Rare )	1 (class IV)		1	1			Acute pancreatitis was reported with the use of fluvastatin in a 36-year-old man (Tysk et al, 2002).
97	Foscarnet	2		No info.			1				Pancreatitis has occurred in patients receiving foscarnet during controlled studies. Causality is difficult to assess (Prod Info FOSCAVIR(R) IV injection, 2006).
98	Furosemide	1	The reference standard is considered (1) because pancreatitis is in Micromedex summary as an ADE of the drug and it is in reference 1 (class Ia or Ib) and reference 2 (class A)	Gastrointestinal: Pancreatitis	1 (class Ia)	1 (class A)	1	1	1	1	Pancreatitis has been reported with furosemide (Prod Info LASIX(R) oral tablets, 2008). There are some reports (Buchanan & Cane, 1977; Strunge, 1975).
99	Gabapentin	2		No info.			1			1	Pancreatitis was reported in patients who received gabapentin (n=4717) in addition to current antiepileptic drug therapy in clinical trials (Prod Info Neurontin(R) oral capsules, tablets, solution, 2009).
100	Ganciclovir	1	The reference standard is considered (1) because pancreatitis is in Micromedex summary as an ADE of the drug.	Gastrointestinal: Pancreatitis			1				Pancreatitis has been reported in clinical studies (Prod Info ganciclovir oral capsules, 2003).
101	Gatifloxacin	2		No info.							No info.	Drugs.com: Gastrointestinal side effects: Additional side effects reported in less than 0.1% of patients have included pancreatitis.	Ann Intern Med. 2004 Jan 6;140(1):73-4. Gatifloxacin-induced hepatotoxicity and acute pancreatitis. Cheung O, Chopra K, Yu T, Nalesnik MA, Amin S, Shakil AO.
102	Gefitinib	2		No info.			1				No info.	Drugs.com: Pancreatitis has been reported rarely
103	Gemfibrozil	2		No info.	1 (class IV)		1				No info.		J Clin Gastroenterol. 1995 Dec;21(4):340-1. Pancreatitis and rhabdomyolysis associated with lovastatin-gemfibrozil therapy. Abdul-Ghaffar NU, el-Sonbaty MR. GEMFIBROZIL - Pancreatitis: serious case report Sweden. Treatment with gemfibrozil (‘Lopid’) was associated with pancreatitis on more than 1 occasion in a 47-year-old woman. Fibrates, like statins, can cause pancreatitis in rare cases. Report…
104	Glibenclamide (glyburide)	2		No info.			1				No info.		Diabetes Care. 2002 Feb;25(2):298-302. Obesity and treatment of diabetes with glyburide may both be risk factors for acute pancreatitis. Blomgren KB, Sundström A, Steineck G, Wiholm BE.
105	Glimepiride	2		No info.			1				No info.		Gastroenterol Clin Biol. 2004 Apr;28(4):409-10. [Acute glimepiride-induced pancreatitis]. Duboeuf T, De Widerspach-Thor A, Scotto B, Bacq Y.
106	Glutamine	2		No info.							Pancreatitis was reported and occurred in 1 of 9 (11%) patients treated with glutamine (Prod Info NutreStore(TM), , 2004.).	Drugs.com: Gastrointestinal side effects have included pancreatitis (6% to 11%).
107	Granisetron	2		No info.			1				No info.	Drugs.com: Acute pancreatitis has also been reported.	J Cancer Res Clin Oncol. 1996;122(2):132-3. Granisetron-induced acute pancreatitis. Rodier JM, Pujade-Lauraine E, Batel-Copel L, Alexandre JH, Bernadou A.
108	Haloperidol	2		No info.							Pancreatitis: in a study of reported cases (n=192) of antipsychotic-induced pancreatitis, 12% of the cases were associated with the use of haloperidol (Koller EA, Cross JT, Doraiswamy PM, et al: Pancreatitis associated with atypical antipsychotics: from the food and drug administration¿s medwatch surveillance system and published reports. Pharmacotherapy 2003; 23(9):1123-1130).		Combination of drugs: J Assoc Physicians India. 2004 Mar;52:257-8. Acute pancreatitis and diabetic ketoacidosis in non-diabetic person while on treatment with sodium valproate, chlorpromazine and haloperidol. Laghate VD, Gupta SB.
109	Hydrochlorothiazide	1	The reference standard is considered (1) because pancreatitis is in Micromedex summary as an ADE of the drug and it is in reference 2 (class A)	Gastrointestinal: Pancreatitis	1 (class III)	1 (class A)	1	1	1		Pancreatitis has been reported with hydrochlorothiazide (Prod Info MICROZIDE(R) oral capsules, 2011). Different cases of diuretic-induced pancreatitis have been reported, 7 were receiving either chlorothiazide or hydrochlorothiazide (Eckhauser et al, 1987). Thiazide diuretics have been associated with elevations in serum amylase.
110	Hydrocodone	2		No info.			1				No info.	Drugs.com: Vicodin (hydrocodone+acetaminophen) could cause pancreatitis.
111	Hydrocortisone	1	The reference standard is considered (1) because the drug is in reference 1 (class Ia or Ib)	No info.	1 (class Ib)				1		Pancreatitis is a rare complication of corticosteroids(Anon, 1968; Baar & Wolff, 1957; Bourne & Dawson, 1958; Carone & Liebow, 1957); (Marczynska-Robowska, 1957)(Nelp, 1961; Oppenheimer & Voitvitt, 1960; Schrier & Bulger, 1965); (Zion et al, 1955).
112	Ibuprofen	1	The reference standard is considered (1) because pancreatitis is in Micromedex summary as an ADE of the drug.	Gastrointestinal: Pancreatitis (oral, less than 1% )			1				Pancreatitis has been reported in patients treated with oral ibuprofen in controlled, clinical trials (Prod Info MOTRIN(R) oral tablets, 2007).
113	Ifosfamide	1	The reference standard is considered (1) because the drug is in reference 1 (class Ia or Ib)	No info.	1 (class Ib)		1	1	1	1	No info.
114	Imatinib	1	The reference standard is considered (1) because pancreatitis is in Micromedex summary as an ADE of the drug.	Gastrointestinal: Pancreatitis (0.1% to 1% )			1				Pancreatitis has been reported reported in 0.1%-1% of patients receiving imatinib in clinical trials (Prod Info GLEEVEC(R) oral tablets, 2008).
115	Indinavir	2		No info.			1				No info.	Drugs.com: pancreatitis (including at least one case with lactic acidosis)has been reported in postmarketing experience with indinavir
116	Indomethacin	2		No info.	1 (class III)				1	1	No info.		JOP. 2005 Jul 8;6(4):344-7. Indomethacin-induced pancreatitis: a case report. Memis D, Akalin E, Yücel T.
117	Irbesartan	2		No info.	1 (class III)		1			1	Irbesartan (combined with hydrochlorothiazide) was suspected of causing acute pancreatitis(Fisher & Bassett, 2002).
118	Isoniazid	1	The reference standard is considered (1) because the drug is in reference 1 (class Ia or Ib)	No info.	1 (class Ia)		1	1	1	1	Isoniazid-induced acute pancreatitis confirmed by positive rechallenge (Stephenson et al, 2001; Rabassa et al, 1994).
119	Isotretinoin	1	The reference standard is considered (1) because pancreatitis is in Micromedex summary as an ADE of the drug.	Gastrointestinal: Pancreatitis	1 (class III)		1	1		1	Pancreatitis has been reported in clinical trials or postmarketing surveillance. (Prod Info Sotret(R) oral capsules, 2010; Prod Info Claravis(TM) oral capsules, 2010; Prod Info Amnesteem(R) oral capsules, 2010). Reports relating pancreatitis and isotretinoin (McCarter & Chen, 1992; (Flynn et al, 1987).
120	Ketoprofen	2		No info.	1 (class IV)		1				No info.		South Med J. 1992 Apr;85(4):430-1. Acute pancreatitis associated with ketoprofen. Cobb TK, Pierce JR Jr.
121	Ketorolac	2		No info.	1 (class III)		1				Acute pancreatitis has been reported during postmarketing surveillance(Prod Info SPRIX(TM) nasal spray, 2009; Prod Info TORADOL(R) oral tablets, 2007) There is a case of ketorolac and elevated serum amylase and lipase level with inflammation of the pancreas (Goyal & Goyal, 1998).
122	Lamivudine	1	The reference standard is considered (1) because pancreatitis is in Micromedex summary as an ADE of the drug and it is in reference 1 (class Ia or Ib) and reference 2 (class A)	Gastrointestinal: Pancreatitis	1 (class Ib)	1 (class A)	1	1	1		In 6 clinical studies (EPV20001, NUCA3001, NUCB3001, NUCA3002, NUCB3002, NUCB3007) in adults (n=2613), pancreatitis was reported in 0.3% patients.
123	Lamotrigine	2		No info.	1 (class IV)		1			1	A man developed pancreatitis 6 weeks after starting lamotrigine (Roquin et al, 2010).
124	Lanreotide acetate	1	The reference standard is considered (1) because pancreatitis is in Micromedex summary as an ADE of the drug.	Gastrointestinal: Pancreatitis (less than 1% )							Pancreatitis was reported in cklinical studies and postmarketing surveillance.
125	Lansoprazole	1	The reference standard is considered (1) because pancreatitis is in Micromedex summary as an ADE of the drug.	Gastrointestinal: Pancreatitis							Pancreatitis: postmarketing surveillance.
126	Lenalidomide	2		No info.							No info.	Drugs.com: GI pancreatitis, pancreatitis due to biliary obstruction.
127	Levofloxacin	2		No info.			1				In 29 pooled phase 3 clinical trials, pancreatitis was reported in 0.1% to 1% of patients receiving levofloxacin (Prod Info LEVAQUIN(R) oral tablets, solution, injection, 2008).
128	Lisinopril	1	The reference standard is considered (1) because there are some reports with positive rechallenge.	No info.	1 (class III)		1	1	1		Different cases have been reported to the US Food and Drug Administration (Standridge JB: Fulminant pancreatitis associated with lisinopril therapy. South Med J 1994; 87:179-181. ; Maliekal J & Drake CF: Acute pancreatitis associated with the use of lisinopril. Ann Pharmacother 1993; 27:1465-1466).		The American Journal of Emergency Medicine, Volume 16, Issue 5, Pages 523-524. Acute pancreatitis following lisinopril rechallenge. Terri Gershon, Jonathan S Olshaker
129	Lopinavir	1	The reference standard is considered (1) because pancreatitis is in Micromedex summary as an ADE of the drug.	Gastrointestinal: Pancreatitis (it is combination lopinavir/ritonavir)							Pancreatitis has been reported (Prod Info KALETRA oral tablets, oral solution, 2011).
130	Losartan	1	The reference standard is considered (1) because the drug is in reference 1 (class Ia or Ib)	No info.	1 (class Ib)		1	1	1		There is a case where losartan could be implicated in the development of pancreatitis (Birck et al, 1998).
131	Lovastatin	2		No info.	1 (class IV)		1				No info.		Wien Klin Wochenschr. 1989 Sep 1;101(16):551-4. [A case of possible lovastatin-induced pancreatitis in concomitant Gilbert syndrome]. Pluhar W.
132	Lynestrenol	1	The reference standard is considered (1) because the drug is in reference 1 (class Ia or Ib)	No info.	1 (class Ib)						No info.
133	Maprotiline	2		No info.		1 (class B)	1				No info.
134	Mefenamic acid	2		No info.	1 (class IV)		1			1	Pancreatitis has developed following therapeutic use of mefenamic acid (Prod Info Ponstel(R), 2000a); (VanWalraven, 1982). Acute pancreatitis was possibly induced by mefenamic acid although there are more drugs implicated (VanWalraven, 1982).
135	Meglumine	1	The reference standard is considered (1) because the drug is in reference 1 (class Ia or Ib)	No info.	1 (class Ib)			1			No info.
136	Meloxicam	2		No info.			1				Pancreatitis was reported in less than 2% of 16,200 patients receiving meloxicam during clinical trials (Prod Info MOBIC(R) oral tablets, suspension, 2008a).
137	Mercaptopurine (6-MP)	1	The reference standard is considered (1) because pancreatitis is in Micromedex summary as an ADE of the drug and it is in reference 1 (class Ia or Ib) and reference 2 (class A)	Gastrointestinal: Pancreatitis	1 (class Ib)	1 (class A)	1	1	1	1	Cases of pancreatitis have been reported in patients taking mercaptopurine (Cappell & Das, 1989; Haber et al, 1986; Bank & Wright, 1984).
138	Mesalazine (mesalamine)	1	The reference standard is considered (1) because pancreatitis is in Micromedex summary as an ADE of the drug and it is in reference 1 (class Ia or Ib) and reference 2 (class A)	Gastrointestinal: Pancreatitis (less than 1% )	1 (class Ia)	1 (class A)	1	1	1	1	There are some cases of pancreatitis with the use of mesalazine (Sachedina et al, 1989; Tran et al, 1991).
139	Mestranol	1	The reference standard is considered (1) because the drug is in reference 1 (class Ia or Ib)	No info.	1 (class Ib)						No info.
140	Metformin	2		No info.	1 (class III)		1		1	1	No info.		Diabetes Care May 2006 vol. 29 no. 5 1183 (doi: 10.2337/dc05-0338). Metformin-Induced Pancreatitis: A possible adverse drug effect during acute renal failure. Filippo Luca Fimognari, Andrea Corsonello, Ruggero Pastorell, and Raffaele Antonelli-Incalzi.
141	Methimazole	1	The reference standard is considered (1) because the drug is in reference 1 (class Ia or Ib)	No info.	1 (class Ib)			1		1	A woman developed parotitis and pancreatitis with treatment with methimazole (Taguchi et al, 1999).
142	Methotrexate	2		No info.			1				No info.	Drugs.com: pancreatitis.	WebmedCentral PAEDIATRICS 2011;2(12):WMC002820. A Rare Case of Methotrextate Induced Pancreatitis in Acute Leaukemia Patient. Shrikiran A .
143	Methoxyethinylestradiol	1	The reference standard is considered (1) because the drug is in reference 1 (class Ia or Ib)	No info.	1 (class Ib)						No info.
144	Methyclothiazide	1	The reference standard is considered (1) because pancreatitis is in Micromedex summary as an ADE of the drug.	Gastrointestinal: Pancreatitis							Methyclothiazide has been associated with PANCREATITIS (Prod Info Enduron(R), 2000).
145	Methyldopa	1	The reference standard is considered (1) because pancreatitis is in Micromedex summary as an ADE of the drug and it is in reference 1 (class Ia or Ib) and reference 2 (class A)	Gastrointestinal: Pancreatitis	1 (class Ia)	1 (class A)	1	1	1	1	Reports (van der Heide et al, 1981; Ramsay et al, 1982).
146	Methylphenidate	2		No info.			1				No info.		Ann Emerg Med. 1985 Jun;14(6):597-9. Multiple organ failure resulting from intravenous abuse of methylphenidate hydrochloride. Stecyk O, Loludice TA, Demeter S, Jacobs J.
147	Methylprednisolone	2		No info.			1				Pancreatitis is a rare complication of corticosteroids (Anon, 1968; Baar & Wolff, 1957; Bourne & Dawson, 1958; Carone & Liebow, 1957); (Marczynska-Robowska, 1957)(Nelp, 1961; Oppenheimer & Voitvitt, 1960; Schrier & Bulger, 1965).
148	Metolazone	1	The reference standard is considered (1) because pancreatitis is in Micromedex summary as an ADE of the drug.	Gastrointestinal: Pancreatitis (rare)	1 (class III)		1				Acute pancreatitis was described following a course of metolazone (Fuchs et al, 1989). Another case of acute pancreatitis was reported (Anderson et al, 1991).
149	Metronidazole	1	The reference standard is considered (1) because the drug is in reference 1 (class Ia or Ib) and reference 2 (class A)	No info.	1 (class Ia)	1 (class A)	1	1	1	1	Metronidazole has been rarely associated with pancreatitis (Prod Info Flagyl(R) 375 oral capsules, 2010; Prod Info Flagyl(R) oral tablets, 2010; Prod Info metronidazole USP RTU(R) injection, 2009), (Plotnick et al, 1985; Celifarco et al, 1989).
150	Mexiletine	2		No info.			1				No info.	Drugs.com: There have been rare reports of pancreatitis associated with Mexiletine treatment.
151	Minocycline	2		No info.	1 (class III)		1				Pancreatitis has been reported with the use of tetracyclines (Prod Info DYNACIN(R) oral tablets, 2005).
152	Mirtazapine	2		No info.	1 (class III)		1			1	Pancreatitis has been reported in fewer than 1 in 1000 patients receiving mirtazapine (n=2796) in clinical studies (Prod Info REMERON SolTab(R) orally disintegrating tablets, 2009; Prod Info REMERON(R) oral tablets, 2009). There is a report of a 40-year-old male that experienced recurrent pancreatitis while receiving mirtazapine (Hussain & Burke, 2008).
153	Moexipril	2		No info.							Approximately 100 cases of ACE inhibitor-induced pancreatitis have been reported to the FDA[1][2]. Pancreatitis has occurred receiving moexipril in clinical trials [4].	Drugs.com: Gastrointestinal side effects include rare cases of pancreatitis
154	Montelukast	2		No info.			1			1	Pancreatitis has been reported in postmarketing evaluations (Prod Info SINGULAIR(R) oral tablets, chewable tablets, granules, 2010a).
155	Mycophenolic acid (mycophenolate)	2		No info.			1			1	No info.		Dig Dis Sci. 2010 Oct;55(10):2977-81. Epub 2010 May 25. Incidence, severity, and etiology of drug-induced acute pancreatitis. Vinklerová I, Procházka M, Procházka V, Urbánek K.
156	Naproxen	1	The reference standard is considered (1) because pancreatitis is in Micromedex summary as an ADE of the drug.	Gastrointestinal: Pancreatitis (less than 1%)	1 (class III)		1		1		Pancreatitis was reported during clinical trials (Prod Info EC-NAPROSYN(R), NAPROSYN(R), ANAPROX(R)/ANAPROX(R)DS oral delayed-release tablets, oral tablets, suspension, 2008). One case of pancreatitis has been reported after naproxen therapy (Du Velle et al, 1993).
157	Nelfinavir	1	The reference standard is considered (1) because the drug is in reference 1 (class Ia or Ib)	No info.	1 (class Ib)		1	1	1		Pancreatitis has been reported in less than 2% of patients receiving nelfinavir alone or in combination with nucleoside analogues during clinical trails (Prod Info VIRACEPT(R) oral tablets, powder, 2011).
158	Nitrofurantoin	1	The reference standard is considered (1) because there are some reports with positive rechallenge.	No info.	1 (class IV)		1	1	1	1	Pancreatitis has been reported with nitrofurantoin (Nelis, 1983; Christophe, 1994).		There are some reports with positive rechallenge (Nelis, 1983) and recurrent pancreatitis (Christophe, 1994).
159	Norethindrone	1	The reference standard is considered (1) because the drug is in reference 1 (class Ia or Ib)	No info.	1 (class Ib)						No info.
160	Norfloxacin	2		No info.			1				No info.		Ann Fr Anesth Reanim. 2002 Jan;21(1):68-9. [Acute pancreatitis secondary to administration or norfloxacin]. Drabo YJ, Niakara A, Ouedraogo H.
161	Octreotide	1	The reference standard is considered (1) because the drug is in reference 2 (class A)	No info.	1 (class IV)	1 (class A)	1		1	1	Associations have been made between acute pancreatitis and octreotide (Fredenrich et al, 1991; Gradon et al, 1991; Sadoul et al, 1991; Hopman et al, 1990).
162	Olanzapine	1	The reference standard is considered (1) because pancreatitis is in Micromedex summary as an ADE of the drug.	Gastrointestinal: Acute hemorrhagic pancreatitis			1				Pancreatitis has been reported during postmarketing use (Prod Info ZYPREXA(R) oral tablets, orally disintegrating tablets, IM injection, 2009). In a study of antipsychotic-induced pancreatitis, 33% of the cases were associated with olanzapine (Koller et al, 2003c).
163	Olsalazine (azodisalicylate)	1	The reference standard is considered (1) because the drug is in reference 1 (class Ia or Ib) and reference 2 (class A)	No info.	1 (class Ia)	1 (class A)	1	1			Some reports (Poldermans & van Blankenstein, 1988; Garau et al, 1994)
164	Omeprazole	1	The reference standard is considered (1) because pancreatitis is in Micromedex summary as an ADE of the drug and it is in reference 1 (class Ia or Ib)	Gastrointestinal: Pancreatitis	1 (class Ib)		1	1	1		Pancreatitis has been reported postmarketing (Prod Info PRILOSEC(R) oral delayed-release capsules, oral delayed-release suspension, 2010).
165	Ondansetron	2		No info.			1				No info.	Drugs.com: One case of pancreatitis was reported in a patient using ondansetron long-term.	J Natl Cancer Inst. 1995 May 3;87(9):689-90. Pancreatitis associated with ondansetron. Alberti-Flor JJ.
166	Orlistat	2		No info.					1		Pancreatitis has been observed during the postmarketing use of orlistat. However, a causal relationship has not been established (Prod Info XENICAL(R) oral capsules, 2007). Two cases of acute pancreatitis were described with the use of orlistat (Ahmad & Mahmud, 2010).		JOP. 2010 Jan 8;11(1):61-3. Acute pancreatitis following orlistat therapy: report of two cases. Ahmad FA, Mahmud S.
167	Oxaliplatin	1	The reference standard is considered (1) because pancreatitis is in Micromedex summary as an ADE of the drug.	Gastrointestinal: Pancreatitis, acute			1				Acute pancreatitis associated with oxaliplatin-based chemotherapy (Grothey et al, 2011).
168	Oxaprozin	2		No info.							Pancreatitis has been reported in patients receiving oxaprozin during marketing experiences (Prod Info DAYPRO(R) oral caplets, 2009).	Drugs.com: Digestive system: pancreatitis.	No reports were found but in http://www.iqb.es/cbasicas/farma/farma04/o019.htm says "The following adverse reactions occurred in less than 1% of patients but were thought to have a probable causal relationship to oxaprozin therapy: serum sickness, edema, hypertension, stomatitis, pancreatitis"
169	Oxcarbazepine	1	The reference standard is considered (1) because pancreatitis is in Micromedex summary as an ADE of the drug.	Gastrointestinal: Pancreatitis							Pancreatitis during postmarketing use (Prod Info TRILEPTAL(R) oral tablets, suspension, 2007).
170	Oxycodone	2		No info.			1				No info.	Percocet (combination oxycodone/paracetamol) could cause pancreatitis according to drugs.com.
171	Oxyphenbutazone	1	The reference standard is considered (1) because the drug is in reference 2 (class A)	No info.	1 (class IV)	1 (class A)					No info.
172	Paclitaxel	2		No info.	1 (class III)		1		1	1	Pancreatitis has been reported with paclitaxel (Prod Info TAXOL(R) IV injection, 2010). Paclitaxel-induced pancreatitis is rare, but there are 4 reported cases through 2002 (Kumar et al, 2003).Positive rechallenge was reported in one patient, while negative rechallenge was reported in another case.
173	Pantoprazole	2		No info.			1				No info.	Drugs.com: Rare cases of pancreatitis have been described in postmarketing reports
174	Paroxetine	2		No info.			1				No info.	Drugs.com: GI: pancreatitis.	this report is a combination of drugs: Int J Clin Pharmacol Ther. 2007 May;45(5):289-92. Fatal hyponatremia and other metabolic disturbances associated with psychotropic drug polypharmacy. Vucicevic Z, Degoricija V, Alfirevic Z, Vukicevic-Badouin D.
175	Penicillamine	1	The reference standard is considered (1) because pancreatitis is in Micromedex summary as an ADE of the drug.	Gastrointestinal: Pancreatitis							Cases of pancreatitis have been reported with penicillamine (Prod Info CUPRIMINE(R) oral capsules, 2007).
176	Penicillin	2		No info.	1 (class IV)		1			1	No info.		Dig Dis Sci. 1998 Aug;43(8):1778-83. Acute pancreatitis caused by penicillin. Sammett D, Greben C, Sayeed-Shah U.
177	Pentamidine	1	The reference standard is considered (1) because pancreatitis is in Micromedex summary as an ADE of the drug and it is in reference 1 (class Ia or Ib) and reference 2 (class A)	Gastrointestinal: Pancreatitis, acute	1 (class Ia)	1 (class A)	1	1	1	1	Several cases of pancreatitis have been reported with pentamidine (Murphy & Josephs, 1981)(Zuger et al, 1986; Hart, 1989; Kumar et al, 1989; Murphy et al, 1990; O'Neil et al, 1991; Wood et al, 1991; Villamil et al, 1991).
178	Pergolide	2		No info.			1			1	No info.	Drugs.com: Rare: pancreatitis
179	Perindopril	1	The reference standard is considered (1) because pancreatitis is in Micromedex summary as an ADE of the drug.	Gastrointestinal: Pancreatitis			1				Acute pancreatitis has been reported in patients taking perindopril, although a causal relationship has not been established (Prod Info ACEON(R) oral tablets, 2010). Approximately 100 cases of angiotensin converting enzyme (ACE) inhibitor-induced pancreatitis have been reported to the FDA (Standridge, 1994; Maliekal & Drake, 1993).
180	Phenformin	1	The reference standard is considered (1) because the drug is in reference 2 (class A)	No info.		1 (class A)					At least 8 reports have associated phenformin use with acute pancreatitis. However, a causal relationship was not clear. (Wilmink T & Frick TW: Drug-induced pancreatitis. Drug Saf 1996; 14(6):406-423. ; Dobrilla G, Felder M, & Chilovi F: Medikamentos induzierte akute Pankreatitis. Schweiz Med Wochenschr 1985; 115(25):850-858.
181	Phenolphthalein	2		No info.	1 (class IV)		1			1	Acute pancreatitis has been reported with excessive amounts of phenolphthalein (Lambrianides & Rosin, 1984; Weiss & Wood, 1982).
182	Phenytoin	2		No info.							No info.		Rev Gastroenterol Mex. 1999 Oct-Dec;64(4):186-9. [Sodium diphenylhydantoin as a probable cause of pancreatitis]. Sepúlveda Vildósola AC, López Aguilar E, Yáñez López P, Ramírez Colorado R, Escobar Padilla B, Madrazo De la Garza A. Nihon Shokakibyo Gakkai Zasshi. 1991 May;88(5):1269-74. [A case of drug induced pancreatitis with erythrodermia due to administration of phenytoin]. Yamashina T, Takeuc…
183	Pilocarpine	2		No info.			1			1	No info.
184	Piroxicam	1	The reference standard is considered (1) because pancreatitis is in Micromedex summary as an ADE of the drug.	Gastrointestinal: Pancreatitis			1				Pancreatitis has been reported with NSAIDs such as piroxicam (Prod Info FELDENE(R) oral capsules, 2010). A report of pancreatitis with piroxicam was described. Rechallenge resulted in abdominal pain and possible pancreatitis (Haye, 1986).
185	Polythiazide	1	The reference standard is considered (1) because pancreatitis is in Micromedex summary as an ADE of the drug.	Gastrointestinal: Pancreatitis							Pancreatitis has been reported with polythiazide (Prod Info Renese(R), 1999).
186	Pravastatin	1	The reference standard is considered (1) because pancreatitis is in Micromedex summary as an ADE of the drug and it is in reference 1 (class Ia or Ib)	Gastrointestinal: Pancreatitis	1 (class Ia)		1	1	1		Pancreatitis has been reported during postmarketing surveillance (Prod Info PRAVACHOL(R) oral tablets, 2011). There are also reports (Tsigrelis & Pitchumoni, 2006; Anagnostopoulos et al, 2003).
187	Prazosin	1	The reference standard is considered (1) because pancreatitis is in Micromedex summary as an ADE of the drug.	Gastrointestinal: Pancreatitis (less than 1%)			1			1	Pancreatitis has been reported during clinical trials (Prod Info Minipress(R) oral capsules, 2009).
188	Prednisolone	1	The reference standard is considered (1) because pancreatitis is in Micromedex summary as an ADE of the drug.	Gastrointestinal: Pancreatitis	1 (class III)		1				Pancreatitis has been reported with prednisolone (Prod Info PRELONE SYRUP(R) oral liquid, 2003). Pancreatitis can appear with prolonged or high dose of steroid therapy (Anon, 1968; Riemenschneider et al, 1968; Fonkalsrud et al, 1968).
189	Prednisone	2		No info.	1 (class III)		1				Pancreatitis is a rare complication of corticosteroids (Anon, 1968; Baar & Wolff, 1957; Bourne & Dawson, 1958; Carone & Liebow, 1957); (Marczynska-Robowska, 1957)(Nelp, 1961; Oppenheimer & Voitvitt, 1960; Schrier & Bulger, 1965); (Zion et al, 1955).
190	Procainamide	1	The reference standard is considered (1) because the drug is in reference 1 (class Ia or Ib)	No info.	1 (class Ia)				1	1	Acute pancreatitis has been reported following treatment with procainamide. Positive rechallenge (Falko & Thomas, 1975).
191	Propofol	1	The reference standard is considered (1) because pancreatitis is in Micromedex summary as an ADE of the drug.	Gastrointestinal: Pancreatitis	1 (class II)		1	1	1	1	Pancreatitis has been reported with propofol (Kumar et al, 1999; Possidente et al, 1998; Jawaid et al, 2002).
192	Propoxyphene	1	The reference standard is considered (1) because pancreatitis is in Micromedex summary as an ADE of the drug.	Gastrointestinal: Pancreatitis, acute	1 (class IV)					1	Reports of acute pancreatitis have been described with postmarketing use (Prod Info DARVON(R), PULVULES(R) oral capsules, 2009).
193	Pyritinol	1	The reference standard is considered (1) because the drug is in reference 1 (class Ia or Ib)	No info.	1 (class Ia)						No info.
194	Quetiapine	1	The reference standard is considered (1) because pancreatitis is in Micromedex summary as an ADE of the drug.	Gastrointestinal: Pancreatitis			1				Case reporst described pancreatitis following quetiapine use (Rashid et al, 2009; Gropper & Jackson, 2004).
195	Quinapril	2		No info.			1				Pancreatitis has been rarely reported with quinapril in clinical trials or postmarketing experiences (Prod Info Accupril(R) oral tablets, 2009).
196	Quinethazone	2		No info.							Pancreatitis has been reported with quinethazone (Prod Info Hydromox(R), 1993a).
197	Quinupristin	2		No info.						1	Pancreatitis was reported in less than 1% of patients on quinupristin/dalfopristin (n=1099) in clinical trials (Product Information: SYNERCID(R) IV injection, quinupristin and dalfopristin IV injection. DSM Pharmaceuticals, Inc, Greenville, NC, 2010).	Pancreatitis is a possible side effect according to drugs.com
198	Rabeprazole	2		No info.			1				No info.		Pancreatitis is described as a possible secondary effect in http://drugsarea.com/Dets-Drugs/Rabeprazolepd.html
199	Ramipril	1	The reference standard is considered (1) because pancreatitis is in Micromedex summary as an ADE of the drug.	Gastrointestinal: Pancreatitis	1 (class IV)		1	1			Ramipril could have caused pancreatitis (Anagnostopoulos et al, 2003).
200	Ranitidine	1	The reference standard is considered (1) because pancreatitis is in Micromedex summary as an ADE of the drug.	Gastrointestinal: Pancreatitis (rare )	1 (class IV)		1		1	1	Cases of pancreatitis have been reported (Prod Info ZANTAC(R) oral effervescent tablets, oral syrup, oral tablets, 2009; Prod Info ZANTAC(R) IV, IM injection, IV premixed injection, 2009), (Herrmann et al, 1990).
201	Repaglinide	2		No info.			1			1	Pancreatitis has been reported rarely in postmarketing surveillance (Prod Info PRANDIN(R) oral tablets, 2008).
202	Ribavirin	2		No info.	1 (class III)		1	1	1	1	No info.
203	Rifampin	2		No info.	1 (class IV)	1 (class B)	1		1	1	Pancreatitis has been reported with rifampin therapy. After the withdrawal of the drug, the condition was reversed (Hansten, 1979).
204	Rifapentine	2		No info.						1	No info.	Drugs.com: Gastrointestinal side effects have included pancreatitis.
205	Riluzole	2		No info.			1				A patient developed acute pancreatitis after starting riluzole (Rodrigo et al, 2001). More cases have been reported (Drory et al, 1999).
206	Risperidone	1	The reference standard is considered (1) because pancreatitis is in Micromedex summary as an ADE of the drug.	Gastrointestinal: Pancreatitis	1 (class IV)		1		1		Pancreatitis has been reported (Prod Info RISPERDAL(R), RISPERDAL(R) oral tablets, solution, 2010; Prod Info RISPERDAL(R)M-TAB(R) orally disintegrating tablets, 2010; Prod Info RISPERDAL(R)CONSTA(R) IM injection, 2010), (Ghio et al, 2009; Koller et al, 2003c; Cordeiro & Elkis, 2001; Berent et al, 1997).
207	Ritonavir	1	The reference standard is considered (1) because pancreatitis is in Micromedex summary as an ADE of the drug.	Gastrointestinal: Pancreatitis (less than 2% )	1 (class IV)		1				Pancreatitis has been reported with ritonavir in phase II/phase III clinical studies (Prod Info NORVIR(R) oral capsules, solution, 2008a). There is a report of acute necrotizing pancreatitis with ritonavir (Perry et al, 1999).
208	Rivastigmine	2		No info.			1			1	No info.	Drugs.com: Gastrointestinal System: pancreatitis.
209	Rofecoxib	2		No info.			1				Pancreatitis After his second dose, a 30-year-old man experienced severe abdominal pain, nausea, vomiting and serum amylase to 26,755 U/L. With conservative treatment, symptoms resolved (Amaravadi et al, 2002).
210	Ropinirole	2		No info.						1	No info.	Pancreatitis is a possible side effect according to drugs.com
211	Rosuvastatin	2		No info.	1 (class IV)						No info.		JOP. 2004 Nov 10;5(6):502-4. Recurrent acute pancreatitis possibly induced by atorvastatin and rosuvastatin. Is statin induced pancreatitis a class effect? Singh S, Nautiyal A, Dolan JG.
212	Roxithromycin	2		No info.	1 (class IV)						Roxithromycin was reported to cause pancreatitis in a 54-year-old woman. Although the patient was treated previously with other antibiotics, roxithromycin could have been the possible cause (Souweine et al, 1991).
213	Saquinavir	2		No info.			1				Pancreatitis was reported in clinical trials with saquinavir, with or without ritonavir (Prod Info INVIRASE(R) oral capsules and oral tablets, 2010).
214	Sertraline	2		No info.	1 (class IV)		1		1		Pancreatitis has been temporally associated with sertraline, but no causal relationship has been established (Prod Info ZOLOFT(R) oral tablets, concentrate, 2009).
215	Simvastatin	1	The reference standard is considered (1) because the drug is in reference 1 (class Ia or Ib) and reference 2 (class A)	No info.	1 (class Ia)	1 (class A)	1	1	1		Post marketing surveillance has associated pancreatitis as an ADE, but the cause is not well established (Prod Info ZOCOR(R) oral tablets, 2010a). Combination of simvastatin and fenofibrate were suspected of causing acute necrotizing pancreatitis (McDonald et al, 2002).
216	Sirolimus	2		No info.			1			1	No info.	Drugs.com: GI: pancreatitis (less than 3%).
217	Sitagliptin	1	The reference standard is considered (1) because pancreatitis is in Micromedex summary as an ADE of the drug.	Gastrointestinal: Pancreatitis, acute							Pancreatitis, has been reported in patients with sitagliptin therapy in postmarketing evaluations (Prod Info JANUVIA(R) oral tablets, 2010).
218	Sodium stibogluconate	1	The reference standard is considered (1) because the drug is in reference 1 (class Ia or Ib)	No info.	1 (class Ia)			1		1	Sodium stibogluconate was associated with elevated levels of amylase (84% to 86% incidence) and lipase (96% to 100% incidence) in a non-controlled U.S. military study (Aronson et al, 1998). Other possible reports (Davidson, 1998a; Donovan, 1990; Gasser et al, 1994).
219	Sorafenib tosylate	1	The reference standard is considered (1) because pancreatitis is in Micromedex summary as an ADE of the drug.	Gastrointestinal: Pancreatitis (0.1% to less than 1% )							Pancreatitis incidence: 0.1% to less than 1% (Prod Info NEXAVAR(R) oral tablets, 2005). Sorafenib-induced pancreatitis was reported (Amar et al, 2007). Pancreatitis occurred in clinical trials (Prod Info NEXAVAR(R) oral tablets, 2007; Strumberg et al, 2005).
220	Stavudine	1	The reference standard is considered (1) because pancreatitis is in Micromedex summary as an ADE of the drug.	Gastrointestinal: Pancreatitis			1				Pancreatitis has been reported in patients treated with stavudine plus didanosine (Prod Info ZERIT(R) oral capsules, oral solution, 2010). Pancreatitis has also been reported during postmarketing surveillance (Prod Info ZERIT(R) oral capsules, oral solution, 2010).
221	Strychnine	2		No info.	1 (class IV)						Pancreatitis has been reported with poisoning exposure		J Toxicol Clin Toxicol. 1998;36(1-2):67-71. Acute chemical pancreatitis associated with nonfatal strychnine poisoning. Hernandez AF, Pomares J, Schiaffino S, Pla A, Villanueva E.
222	Sulfadiazine	2		No info.							Pancreatitis has been reported (Prod Info sulfadiazine oral tablet, 2008).	Drugs.com: Gastrointestinal side effects have included pancreatitis.
223	Sulfamethizole	1	The reference standard is considered (1) because the drug is in reference 1 (class Ia or Ib)	No info.	1 (class Ib)					1	Gastrointestinal tract finding Sulfamethizole has induced PANCREATITIS (Prod Info Thiosulfil Forte(R), 1990c).
224	Sulfamethoxazole	1	The reference standard is considered (1) because the drug is in reference 1 (class Ia or Ib) and reference 2 (class A)	No info.	1 (class Ia)	1 (class A)			1	1	There have been gastrointestinal adverse effects with sulfamethoxazole, including PANCREATITIS (Prod Info Gantanol(R), 1998b; Ash et al, 1986; Bergan & Skjerven, 1979a).
225	Sulfasalazine	1	The reference standard is considered (1) because the drug is in reference 1 (class Ia or Ib) and reference 2 (class A)	No info.	1 (class Ia)	1 (class A)	1	1		1	There are some reports associated to pancreatitis (Rubin, 1994; Block et al, 1970).
226	Sulfisoxazole	2		No info.							Pancreatitis has also been reported with sulfonamide therapy (Prod Info Gantrisin(R), 1995).	Drugs.com: Gastrointestinal side effects have included pancreatitis.
227	Sulindac	1	The reference standard is considered (1) because pancreatitis is in Micromedex summary as an ADE of the drug and it is in reference 1 (class Ia or Ib) and reference 2 (class A)	Gastrointestinal: Pancreatitis (less than 1% )	1 (class Ia)	1 (class A)	1	1	1		There are different reports (Sugarman, 1989; Zygmunt et al, 1986; Menon, 1982; Lilly, 1981; Siefkin, 1980).
228	Sumatriptan	2		No info.			1			1	No info.	Drugs.com: Gastrointestinal: pancreatitis.
229	Sunitinib malate	1	The reference standard is considered (1) because pancreatitis is in Micromedex summary as an ADE of the drug.	Gastrointestinal: Pancreatitis							Pancreatitis incidence: RCC, 1%; pNET, 1% (Prod Info SUTENT(R) oral capsules, 2011)
230	Tacrolimus	2		No info.	1 (class IV)		1		1	1	Necrotizing pancreatitis has been reported during postmarketing surveillance of tacrolimus (Prod Info PROGRAF(R) oral capsules, IV injection, 2011). Acute pancreatitis developed in a 28-year-old woman receiving tacrolimus (Nieto et al, 2000).
231	Tamoxifen	2		No info.	1 (class II)		1	1		1	In postmarketing reports, tamoxifen has rarely increased serum triglyceride levels, in some cases, with pancreatitis (Prod Info Nolvadex(R), 2003). A patient with type 2 diabetes mellitus and stage III-b infiltrative ductal carcinoma had been taking tamoxifen for a year when she presented to the hospital with pancreatitis (Artac et al, 2002).
232	telmisartan	2		No info.							No info.	Drugs.com: A case of acute pancreatitis has been reported.	Ann Pharmacother. 2004 Jun;38(6):1088. Epub 2004 Apr 20. Acute pancreatitis induced by telmisartan overdose. Baffoni L, Durante V, Grossi M.
233	Tenofovir	2		No info.			1				Pancreatitis has been reported in association with tenofovir (Prod Info Viread(R), 2003).
234	Tetracycline	1	The reference standard is considered (1) because the drug is in reference 1 (class Ia or Ib) and reference 2 (class A)	No info.	1 (class Ia)	1 (class A)	1	1	1	1	Tetracycline has been implicated as apossible cause in several cases of acute pancreatitis (Nicolau et al, 1991; Elmore & Rogge, 1981). More reports (Menzies & Prystowsky, 1968; Whalley et al, 1964; Schultz et al, 1963).
235	Thalidomide	2		No info.			1				No info.	Pancreatitis is a possible adverse effect according to drugs.com	Ann Hematol. 2008 May;87(5):421-3. Epub 2007 Nov 27. Life-threatening acute pancreatitis due to thalidomide therapy for chronic graft-versus-host disease. Chung LW, Yeh SP, Hsieh CY, Liao YM, Huang HH, Lin CY, Chiu CF.
236	Tigecycline	1	The reference standard is considered (1) because pancreatitis is in Micromedex summary as an ADE of the drug.	Gastrointestinal: Pancreatitis, acute							Acute pancreatitis in postmarketing evaluations (Prod Info TYGACIL(R) IV injection, 2010). Report where tigecycline-induced pancreatitis was suspected (Hung et al, 2009).
237	Tipranavir	1	The reference standard is considered (1) because pancreatitis is in Micromedex summary as an ADE of the drug.	Gastrointestinal: Pancreatitis, acute (less than 2% )							During phase 2 and 3 clinical trials, pancreatitis was reported (Prod Info APTIVUS(R) oral capsules, 2007). A case of acute pancreatitis secondary to tipranavir/ritonavir therapy (Chapman et al, 2007).
238	Topiramate	2		No info.			1			1	No info.	Drugs.com: Gastrointestinal side effects include pancreatitis.
239	Tramadol	1	The reference standard is considered (1) because pancreatitis is in Micromedex summary as an ADE of the drug.	Gastrointestinal: Pancreatitis (0.5% to less than 1% )							Pancreatitis was reported in patients receiving tramadol (Prod Info ULTRAM(R) ER oral extended-release tablets, 2008).
240	Trandolapril	2		No info.			1				Approximately 100 cases of ACE inhibitor-induced pancreatitis have been reported to the FDA.	Drugs.com: Gastrointestinal: pancreatitis
241	Triamcinolone	2		No info.							Pancreatitis is a rare complication of corticosteroids (Anon, 1968; Baar & Wolff, 1957; Bourne & Dawson, 1958; Carone & Liebow, 1957); (Marczynska-Robowska, 1957)(Nelp, 1961; Oppenheimer & Voitvitt, 1960; Schrier & Bulger, 1965).	Drugs.com: Gastrointestinal side effects have included pancreatitis.
242	Trichlormethiazide	2		No info.							Gastrointestinal tract finding PANCREATITIS has been reported with trichlormethiazide (Prod Info Metahydrin(R), 1993a).	Drugs.com: Thiazide diuretics have been associated with acute cholecystitis and rare cases of pancreatitis.
243	Trimethoprim	1	The reference standard is considered (1) because the drug is in reference 1 (class Ia or Ib) and reference 2 (class A)	No info.	1 (class Ib)	1 (class A)	1		1	1	No info.
244	Valproic Acid	1	The reference standard is considered (1) because the drug is in reference 1 (class Ia or Ib) and reference 2 (class A)	No info.	1 (class Ia)	1 (class A)	1	1	1	1	Pancreatitis Incidence: 1% to less than 5% (Prod Info STAVZOR(R) delayed release oral capsules, 2008) There are many reports associating valproic acid and pancreatitis (Chapman et al, 2001; Taira et al, 2001; Fecik et al, 1999; Plaza et al, 1999; Levin et al, 1997; Evans et al, 1995; Pinkston & Walker, 1997; Wyllie et al, 1984; Wyllie et al, 1984; Camfield et al, 1979).
245	Venlafaxine	2		No info.			1			1	No info.	Drugs.com: GI: pancreatitis (postmarketing).
246	Vigabatrin	2		No info.	1 (class IV)		1				No info.		Seizure. 1994 Dec;3(4):319. Acute pancreatitis associated with dual vigabatrin and lamotrigine therapy. Jadresic D.
247	Vinblastine	2		No info.			1				No info.		there is this report with cisplatin, bleomycin, and vinblastine: Ann Intern Med. 1988 Apr;108(4):567-8. Acute pancreatitis associated with chemotherapy for germ cell tumors in two patients. Socinski MA, Garnick MB.
248	Vincristine	2		No info.	1 (class IV)					1	Acute pancreatitis in a 24-year-old woman after combination chemotherapy with cyclophosphamide, doxorubicin and vincristine with prednisone (Puckett et al, 1982).	Drugs.com: Endocrine side effects including pancreatitis have been reported rarely.
249	Vinorelbine (tartrate)	1	The reference standard is considered (1) because pancreatitis is in Micromedex summary as an ADE of the drug.	Gastrointestinal: Pancreatitis			1				Two cases of vinorelbine-induced acute pancreatitis have been reported (Raderer et al, 1998; Tester et al, 1997)
250	Voriconazole	1	The reference standard is considered (1) because pancreatitis is in Micromedex summary as an ADE of the drug.	Gastrointestinal: Pancreatitis (less than 2% )			1			1	During postmarketing surveillance pancreatitis has been reported (Prod Info VFEND(R) IV injection, oral tablets, suspension, 2008). Pancreatitis has been reported in patients taking voriconazole during therapeutic studies (Prod Info VFEND(R) IV injection, oral tablets, suspension, 2008).
251	Zalcitabine	2		No info.							Gastrointestinal tract finding The most important gastrointestinal effects include PANCREATITIS and ELEVATED AMYLASE LEVELS (Prod Info HIVID(R), 2002).	Drugs.com: Gastrointestinal Patients with a history of pancreatitis, taking other pancreatoxic drugs, or with known risk factors for the development of pancreatitis should be monitored closely while on zalcitabine. Of 528 zalcitabine treated patients enrolled in an expanded-access study who had a history of prior pancreatitis or increased amylase, 5.3% developed pancreatitis and an additional 4.4…
252	Zidovudine	2		No info.			1				No info.	Drugs.com: pancreatitis have been reported during postmarketing experience with lamivudine, zidovudine, and/or lamivudine-zidovudine.
253	Zolmitriptan	2		No info.			1			1	No info.	Drugs.com: pancreatitis has been reported rarely
	REFERENCES
	Micromedex summary information
	Micromedex ® Healthcare Series [Internet database]. Greenwood Village, CO: Thomson Reuters (Healthcare) Inc., 2011
	Refer-1 (class). Class Ia drugs--At least 1 case report with positive rechallenge, excluding all other causes. Class Ib drugs--At least 1 case report with positive rechallenge; however, other causes were not ruled out. Class II drugs--At least 4 cases in the literature. Consistent latency in 75% of cases. Class III drugs--At least 2 cases in the literature. No consistent latency and no rechalleng…
	Badalov N, Baradarian R, Iswara K, Li J, Steinberg W, Tenner S. Drug-induced acute pancreatitis: an evidence-based review. Clin Gastroenterol Hepatol. 2007;5(6):648-61.
	Refer-2 Class A or Definite--Pancreatitis follows a reasonable temporal sequence from administration of the drug; it is confirmed by dechallenge and re-challenge (cessation of the drug and the symptoms and new exposure to the drug and reappearance of the symptoms). Class B or Probable/possible Probable--Pancreatitis follows a reasonable temporal sequence from administration of the drug; confirmed…
	Nitsche CJ, Jamieson N, Lerch MM, Mayerle JV. Drug induced pancreatitis. Best Pract Res Clin Gastroenterol. 2010;24(2):143-55.
	Refer-3
	Eltookhy A, Pearson NL Drug-induced pancreatitis. CPJ/RPC. 2006;139:58-60.
	Refer-4
	Balani AR, Grendell JH. Drug-induced pancreatitis : incidence, management and prevention. Drug Saf. 2008;31(10):823-37.
	Refer-5
	Ksiądzyna D. Drug-induced acute pancreatitis related to medications commonly used in gastroenterology. Eur J Intern Med. 2011;22(1):20-5.
	Refer-6
	Kaurich T. Drug-induced acute pancreatitis. Proc (Bayl Univ Med Cent). 2008;21(1):77-81.
	Drugdex
	Drugdex ® System (Micromedex Healthcare Series). Greenwood Village, CO: Thomson Reuters (Healthcare) Inc., 2011.
	Drugs.com (this source was checked only for some drugs to complete the information))
	http://www.drugs.com/
	Alternative references
	Some references are described in the corresponding cell
