# Supplementary material for: Enhancing Adverse Drug Event Detection in Electronic Health Records Using Molecular Structure Similarity: Application to Pancreatitis
Source: PLoS One. 2012 Jul 24;7(7):e41471. doi: 10.1371/journal.pone.0041471 (PMC3404072; doi:10.1371/journal.pone.0041471)
Supplement: Table S2 — Drug candidates selected in EHR. Similarity against the pancreatitis reference standard dataset is provided through Tanimoto coeficcient (TC) and different fingerprints (TGT, GpiDAPH3, TGD, MACCS). Available bibliographic information relating the drug with pancreatitis is provided. (XLSX) [file pone.0041471.s002.xlsx]

## Sheet: TableS2
Table S2. Drug candidates selected by OR05 algorithm (OR05 > 1.25 and P-value < 0.05) in EHR. Signals related to proteins or drug classes are not included. Similarity against the pancreatitis reference standard dataset is provided through Tanimoto coeficcient (TC) and different fingerprints (TGT, GpiDAPH3, TGD, MACCS). Available bibliographic information relating the drug with pancreatitis is pro…
Number	Label (drugs selected by OR05 and already included in the reference standard (2), drugs selected by OR05 not included in the reference standard and with some causal evidences of pancreatitis (1), drugs selected by OR05 with no information relating the drug as the cause of pancreatitis (0).	GENERIC_NAME (drugs selected by OR05 and already included in the reference standard (blue), drugs selected by OR05 not included in the reference standard and with some causal evidences of pancreatitis (green), drugs selected by OR05 with no information relating the drug as the cause of pancreatitis (no color).	Drugs in the reference standard	OR05	p-val	TC (TGT)	TC (GpiDAPH3)	TC (TGD)	TC (MACCS)	Micromedex summary information (Micromedex ® Healthcare Series [Internet database]. Greenwood Village, CO: Thomson Reuters (Healthcare) Inc., 2011)	Drugdex (Drugdex ® System (Micromedex Healthcare Series). Greenwood Village, CO: Thomson Reuters (Healthcare) Inc., 2011)	Other bibliography
1	2	Caspofungin	Included	7.57371	0	0.9067	0.702	0.919	0.723	See Table S1	See Table S1	See Table S1
2	2	Enfuvirtide	Included	7.13845	0	0.9233	0.777	0.9396	0.747	See Table S1	See Table S1	See Table S1
3	0	Ursodeoxycholic acid	Not included	6.24918	0	0.878	0.535	0.9276	0.762	No info.	No info.	No information was found relating the drug as a cause of the ADE; it could be the treatment (Ursodiol for Hepatobiliary Disorders, Annals of Internal Medicine).
4	2	Octreotide	Included	6.17043	0	0.9773	0.9051	0.9638	0.9231	See Table S1	See Table S1	See Table S1
5	0	Cisatracurium Besylate	Not included	6.15808	0	0.879	0.495	0.758	0.719	No info.	No info.	No information was found relating the drug as a cause of the ADE
6	2	Pentamidine	Included	5.67059	0	0.799	0.465	0.752	0.453	See Table S1	See Table S1	See Table S1
7	0	Imipenem	Not included	5.43209	0	0.777	0.348	0.765	0.721	No info.	No info.	No information was found relating the drug as a cause of the ADE; it could be treatment: Scand J Gastroenterol. 2007 Jun;42(6):771-6. Early treatment of severe pancreatitis with imipenem: a prospective randomized clinical trial. Røkke O, Harbitz TB, Liljedal J, Pettersen T, Fetvedt T, Heen LØ, Skreden K, Viste A.
9	0	Nitazoxanide	Not included	5.3205	4.061e-10	0.85	0.571	0.825	0.631	No info.	No info.	No information was found relating the drug as a cause of the ADE
8	1	Clofarabine	Not included	5.3205	4.061e-10	0.838	0.614	0.87	0.706	No info.	Pancreatitis In an analysis of pediatric patients with leukemia who received clofarabine in clinical trials, pancreatitis was reported in 1% to 4% of patients (4] Product Information: Clolar(R) iv injection, clofarabine iv injection. Genzyme Corporation, 2008). Pancreatitis was reported in a patient treated with the combination of clofarabine and cytarabine (New Orleans, LA, USA).	Report: J Clin Oncol. 2010 Feb 1;28(4):549-55. Epub 2009 Dec 21. Phase II study of clofarabine monotherapy in previously untreated older adults with acute myeloid leukemia and unfavorable prognostic factors. Kantarjian HM, Erba HP, Claxton D, Arellano M, Lyons RM, Kovascovics T, Gabrilove J, Craig M, Douer D, Maris M, Petersdorf S, Shami PJ, Yeager AM, Eckert S, Abichandani R, Faderl S. Also in d…
10	0	Rifabutin	Not included	4.82951	0	0.9172	0.857	0.9301	0.824	No info.	No info.	in the report there are more drugs implicated (not enough evidence): (Rifabutin Prophylaxis and Uveitis)
11	2	Ganciclovir	Included	4.65202	0	0.898	0.704	0.903	0.768	See Table S1	See Table S1	See Table S1
12	0	Cilastatin	Not included	4.6119	0	0.842	0.431	0.813	0.567	No info.	No info.	No information was found relating the drug as a cause of the ADE; it could be treatment along with imipenem: Diagn Interv Radiol. 2009 Mar;15(1):36-8. Necrotizing pancreatitis after transcatheter arterial chemoembolization for hepatocellular carcinoma. Ozçinar B, Güven K, Poyanli A, Ozden I. Ann Surg. 2000 Nov;232(5):619-26. Acute necrotizing pancreatitis: treatment strategy according to the stat…
13	0	Rifaximin	Not included	4.47792	0	0.9634	0.9085	0.9503	0.734	No info.	No info.	No information was found relating the drug as a cause of the ADE; it could be the treatment: Chemotherapy. 2005;51 Suppl 1:36-66. Rifaximin, a poorly absorbed antibiotic: pharmacology and clinical potential. Scarpignato C, Pelosini I. Curr Med Res Opin. 1999;15(1):47-52. Intestinal bacterial overgrowth during chronic pancreatitis. Trespi E, Ferrieri A.
14	2	Tipranavir	Included	4.47059	1.18516e-08	0.861	0.501	0.813	0.63	See Table S1	See Table S1	See Table S1
15	0	Pentobarbital	Not included	4.46844	3.82361e-13	0.85	0.62	0.892	0.611	No info.	No info.	No information was found relating the drug as a cause of the ADE; it is used as anaesthetic to study pancreatitis in animals: J Surg Res. 1996 Jan;60(1):41-8. Traumatic pancreatitis: method and effects of i.v. fluids and Sandostatin. Delany HM, Ali KB, Trocino AA, Teh EL, Steinberg JJ, Levenson SM.
16	2	Foscarnet	Included	4.46064	0	0.641	0.258	0.485	0.526	See Table S1	See Table S1	See Table S1
17	2	Ribavirin	Included	4.45887	0	0.843	0.632	0.856	0.766	See Table S1	See Table S1	See Table S1
18	2	Cidofovir	Included	4.39155	3.34244e-12	0.846	0.595	0.872	0.671	See Table S1	See Table S1	See Table S1
19	0	Meperidine (pethidine)	Not included	4.3675	0	0.9574	0.485	0.9487	0.833	No info.	No info.	No information was found relating the drug as a cause of the ADE; it could be treatment (Meperidine is an analgesic for treating the pain in acute pancreatitis): J Gastroenterol Hepatol. 2008 Mar;23(3):385-92. Protocol-based medical management of post-ERCP pancreatitis. Reddy N, Wilcox CM, Tamhane A, Eloubeidi MA, Varadarajulu S.
20	0	Meropenem	Not included	4.36321	0	0.88	0.626	0.863	0.731	No info.	No info.	No information was found relating the drug as a cause of the ADE, it is an antibiotic (possible treatment): Pancreatology. 2007;7(1):63-6. Prevalence of primary fungal infections in necrotizing pancreatitis. Berzin TM, Rocha FG, Whang EE, Mortele KJ, Ashley SW, Banks PA.
21	2	Fluconazole	Included	4.33115	0	0.9174	0.728	0.9113	0.878	See Table S1	See Table S1	See Table S1
22	0	Chlordiazepoxide	Not included	4.24605	0	0.863	0.504	0.826	0.547	No info.	No info.	No information was found relating the drug as a cause of the ADE
23	1	Linezolid	Not included	4.24313	0	0.866	0.508	0.825	0.662	No info.	No info.	wikipedia: linezolid--"Less common (and potentially more serious) adverse effects include allergic reactions, pancreatitis". A report but not clear: Antimicrob Agents Chemother. 2003 June; 47(6): 1824–1831. doi: 10.1128/AAC.47.6.1824-1831.2003. Worldwide Assessment of Linezolid's Clinical Safety and Tolerability: Comparator-Controlled Phase III Studies. It says: "The remaining events judged to be…
24	0	Dexrazoxane	Not included	4.10683	2.18382e-09	0.776	0.411	0.786	0.683	No info.	No info., but elevations in serum amylase levels without pancreatitis have been reported (Invest New Drugs 1987; 5:187-198). Asymptomatic elevations in serum amylase developed in some patients with leukemia (Cancer Treat Rep 1986; 70:703-709; Semin Oncol 1998; 25:31-36).	No information was found relating the drug as a cause of the ADE
25	0	Vitamin-K1	Not included	4.01078	0	0.905	0.671	0.884	0.61	No info.	No info.	No information was found relating the drug as a cause of the ADE; there are reports showing that the levels of some vitamins (including K) can be low with pancreatitis. It could be the treatment-supplement (Acta Gastroenterol Belg. 1996 Jan-Mar;59(1):10-14. Fat-soluble vitamins in patients with chronic pancreatitis (pancreatic insufficiency). Nakamura T, Takebe K, Imamura K, Tando Y, Yamada N, Ar…
26	2	Atovaquone	Included	3.97066	0	0.874	0.386	0.846	0.528	See Table S1	See Table S1	See Table S1
27	0	Lactulose	Not included	3.95884	0	0.797	0.339	0.78	0.633	No info.	No info.	No information was found relating the drug as a cause of the ADE; lactulose/mannitol is used to assess permeability. In Am J Surg. 2006 Jul;192(1):24-8. Evaluation of intestinal mucosal permeability function in patients with acute pancreatitis. Nagpal K, Minocha VR, Agrawal V, Kapur S.
28	2	Stavudine	Included	3.91706	0	0.886	0.592	0.9321	0.828	See Table S1	See Table S1	See Table S1
29	0	Fluorometholone	Not included	3.91282	0	0.9359	0.897	0.9428	0.875	No info.	No info.	No information was found relating the drug as a cause of the ADE
30	0	Piperacillin	Not included	3.85551	0	0.843	0.559	0.832	0.701	No info.	No info.	No information was found relating the drug as a cause of the ADE; it could be the treatment for infections associated to pancreatitis: HPB (Oxford). 2006;8(1):43-8. Efficacy of antibiotic penetration into pancreatic necrosis. Otto W, Komorzycki K, Krawczyk M.
31	0	Tazobactam	Not included	3.85392	0	0.852	0.443	0.826	0.615	No info.	No info.	No information was found relating the drug as a cause of the ADE; it could be the treatment for infections associated to pancreatitis: HPB (Oxford). 2006;8(1):43-8. Efficacy of antibiotic penetration into pancreatic necrosis. Otto W, Komorzycki K, Krawczyk M.
32	2	Lamivudine	Included	3.85126	0	0.9119	0.752	0.9115	0.885	See Table S1	See Table S1	See Table S1
33	0	Citric Acid	Not included	3.83564	0	0.825	0.295	0.873	0.472	No info.	No info.	No information was found relating the drug as a cause of the ADE; it could be used in imaging: Clin Nucl Med. 1988 Nov;13(11):808-11. The role of Ga-67 citrate imaging in pancreatitis. Aburano T, Yokoyama K, Hisada K, Kakuma K, Ichiyanagi K.
34	1	Amphotericin B	Not included	3.83217	0	0.9247	0.606	0.87	0.746	No info.	No info.	Reports: Mycoses. 2002 Jun;45(5-6):170-3. Pancreatic toxicity after liposomal amphotericin B. Stuecklin-Utsch A, Hasan C, Bode U, Fleischhack G. An Med Interna. 1999 Jan;16(1):47-8. Acute pancreatitis due to amphotericin B in an HIV-positive patient. Catalán I, Supervía A, Saballs P, Blanco ML. Although there are some reports indicating that this drug could have caused the ADE, the drug could als…
35	2	Calcitriol	Included	3.79591	0	0.9633	0.796	0.9843	0.9231	See Table S1	See Table S1	See Table S1
36	0	Argatroban	Not included	3.78055	0	0.834	0.427	0.822	0.695	No info.	No info.	No information was found relating the drug as a cause of the ADE
37	2	Metronidazole	Included	3.7023	0	0.794	0.425	0.816	0.6	See Table S1	See Table S1	See Table S1
38	1	Nadolol	Not included	3.69633	0	0.827	0.567	0.874	0.683	No info.	Pancreatitis Hypertriglyceridemia and acute pancreatitis were described after receiving nadolol. Positive rechallenge (O'Donoghue DJ: Acute pancreatitis due to nadolol-induced hypertriglyceridemia. Br J Clin Pract 1989; 43:74-75).	Report: Br J Clin Pract. 1989 Feb;43(2):74-5. Acute pancreatitis due to nadolol-induced hypertriglyceridaemia. O'Donoghue DJ.
39	0	Acetone	Not included	3.685	2.60036e-12	0.41	0	0.535	0.312	No info.	No info.	No information was found relating the drug as a cause of the ADE. Klin Khir. 1992;(11):9-11. Value of exhaled air acetone level in assessing the impairement of secretory pancreatic function in acute destructive pancreatitis. Zemskov VS, Khrapach VV, Liashenko VA.
40	2	Dapsone	Included	3.68031	0	0.794	0.613	0.771	0.687	See Table S1	See Table S1	See Table S1
41	1	Micafungin	Not included	3.67931	6.88338e-15	0.9436	0.82	0.9572	0.761	No info.	No info.	There is the report: Clin Ther. 2007 Jul;29(7):1468-73. Acute pancreatitis in a patient treated with micafungin. Sato K, Hayashi M, Utsugi M, Ishizuka T, Takagi H, Mori M. Case of acute pancreatitis probably associated with micafungin use.
42	0	Sodium bicarbonate	Not included	3.64342	0	0.693	0	0.632	0.435	No info.	No info.	No information was found relating the drug as a cause of the ADE
43	0	Daptomycin	Not included	3.57917	0	0.9461	0.795	0.9732	0.789	No info.	No info.	No information was found relating the drug as a cause of the ADE; it could be a possible treatment for infections associated to pancreatitis.
44	0	Vitamin-K	Not included	3.44896	0	0.905	0.671	0.884	0.61	No info.	No info.	No information was found relating the drug as a cause of the ADE; there are reports showing that the levels of some vitamins (including K) can be low with pancreatitis. It could be the treatment-supplement (Acta Gastroenterol Belg. 1996 Jan-Mar;59(1):10-14. Fat-soluble vitamins in patients with chronic pancreatitis (pancreatic insufficiency). Nakamura T, Takebe K, Imamura K, Tando Y, Yamada N, Ar…
45	0	Acetate Ion	Not included	3.43675	0	0.794	0	0.535	0.467	No info.	No info.	No information was found relating the drug as a cause of the ADE
46	2	Voriconazole	Included	3.43205	0	0.9174	0.728	0.9113	0.878	See Table S1	See Table S1	See Table S1
47	0	Hydromorphone	Not included	3.42247	0	0.9214	0.809	0.879	0.9412	No info.	No info.	No information was found relating the drug as a cause of the ADE
48	2	Mycophenolic acid	Included	3.41492	0	0.864	0.451	0.84	0.706	See Table S1	See Table S1	See Table S1
49	2	Imatinib	Included	3.409	1.02642e-11	0.9018	0.498	0.82	0.667	See Table S1	See Table S1	See Table S1
50	2	Tigecycline	Included	3.39722	0	0.871	0.647	0.877	0.848	See Table S1	See Table S1	See Table S1
51	2	Lopinavir	Included	3.39709	0	0.9023	0.725	0.886	0.786	See Table S1	See Table S1	See Table S1
52	1	Adefovir	Not included	3.39694	4.76952e-13	0.856	0.606	0.845	0.731	No info.	Pancreatitis has been reported during post-marketing use of adefovir dipivoxil (Product Information: HEPSERA oral tablets, adefovir dipivoxil oral tablets. Gilead Sciences, Inc., Foster City, CA, 2009).	Report: Gastroenterol Clin Biol. 2008 Mar;32(3):247-9. Severe acute pancreatitis related to the use of adefovir in a liver transplant recipient. Weber A, Carbonnel F, Simon N, Kantelip B, Coaquette A, Mantion G, Miguet JP, Di Martino V. According to the authors "In the present case, adefovir dipivoxil is probably the cause".
53	1	Cosyntropin	Not included	3.38716	0	0.933	0.831	0.9519	0.759	Gastrointestinal: Pancreatitis	Pancreatitis has been associated with corticotropin injection. (Product Information: Acthar(R), corticotropin. Armour Pharmaceutical, Blue Bell, PA, 1990; Nakashima Y & Howard JM: Drug-induced acute pancreatitis. Surg Gynecol Obstet 1977; 145:105-109). .	The ADE was well established in Micromedex/Drugdex
54	0	Deamino arginine vasopressin	Not included	3.345	0	0.879	0.721	0.884	0.724	No info.	No info.	No information was found relating the drug as a cause of the ADE
55	0	Vasopressin	Not included	3.34288	0	0.9192	0.746	0.9163	0.769	No info.	No info.	No information was found relating the drug as a cause of the ADE; it could be an indirect treatment: Pharmacotherapy. 2001 Apr;21(4):506-8. Vasopressin and blood pressure support for pancreatitis-induced systemic inflammatory response syndrome with circulatory shock. Lamarre P, Perreault B, Lesur O. Ann Surg. 1967 December; 166(6): 913–918. PMCID: PMC1477512 Vasopressin in the treatment of acute …
56	2	Ondansetron	Included	3.30536	0	0.893	0.523	0.866	0.72	See Table S1	See Table S1	See Table S1
57	0	Metoclopramide	Not included	3.29232	0	0.9147	0.735	0.9465	0.698	No info.	No info.	No information was found relating the drug as a cause of the ADE; it could be used to detect pancreatitis: Z Gastroenterol. 1987 Apr;25(4):225-32. The fluorescein dilaurate serum test following metoclopramide and secretin stimulation for evaluating pancreatic function. Contribution to the diagnosis of chronic pancreatitis. Malfertheiner P, Büchler M, Müller A, Ditschuneit H.
58	2	Didanosine (DDI)	Included	3.271	1.00808e-13	0.898	0.704	0.9321	0.769	See Table S1	See Table S1	See Table S1
59	2	Abacavir	Included	3.27043	0	0.798	0.601	0.838	0.644	See Table S1	See Table S1	See Table S1
60	0	Valganciclovir	Not included	3.26044	0	0.826	0.651	0.81	0.913	No info.	No info.	in this report DDI could be the responsible: Acute pancreatitis associated with the concurrent use of valganciclovir and didanosine. Int Conf AIDS. 2002 Jul 7-12; 14: abstract no. B10396. Fulco PP, Higginson RT, Orenstein RO.
61	2	Cyclosporine	Included	3.24083	0	0.9054	0.688	0.9057	0.708	See Table S1	See Table S1	See Table S1
62	0	Thiamine	Not included	3.23126	0	0.779	0.498	0.762	0.607	No info.	No info.	No information was found relating the drug as a cause of the ADE; it could be treatment or supplement (deficiency could be related to pancreatitis): Neuropediatrics. 2009 Oct;40(5):249-51. Wernicke's encephalopathy during total parenteral nutrition in a child with acute lymphoblastic leukemia and acute pancreatitis. Muwakkit S, Al-Aridi C, Saab R, Hourani R, Yazbeck N, Abboud M. Hepatobiliary Pan…
63	0	Polymyxin	Not included	3.18436	0	0.9333	0.78	0.9451	0.725	No info.	No info.	No information was found relating the drug as a cause of the ADE; it could be the treatment for infections associated to pancreatitis: Surg Today. 1999;29(11):1177-82. The application of immobilized polymyxin B fiber in the treatment of septic shock associated with severe acute pancreatitis: report of two cases. Asanuma Y, Furuya T, Tanaka J, Sato T, Shibata S, Koyama K.
64	2	Ritonavir	Included	3.18324	0	0.9069	0.725	0.9	0.716	See Table S1	See Table S1	See Table S1
65	2	Tacrolimus	Included	3.17607	0	0.9697	0.697	0.9459	0.9672	See Table S1	See Table S1	See Table S1
66	0	Cefepime	Not included	3.10908	0	0.867	0.608	0.741	0.789	No info.	No info.	No information was found relating the drug as a cause of the ADE; it could be treatment: J Antimicrob Chemother. 2001 May;47(5):711-3. Pancreatic concentrations of cefepime. Delcenserie R, Dellion-Lozinguez MP, Yzet T, Lepointe B, Hary L, Badoui R, Verhaeghe P, Andrejak M, Dupas JL. Pancreas. 2003 Mar;26(2):117-21. Cefepime tissue penetration in experimental acute pancreatitis. Gloor B, Worni M, …
67	2	Zidovudine	Included	3.10104	0	0.878	0.592	0.874	0.828	See Table S1	See Table S1	See Table S1
68	0	Sucralfate	Not included	3.07985	0	0.868	0.381	0.843	0.651	No info.	No info.	No information was found relating the drug as a cause of the ADE; it could be a secondary treatment for erosions: Klin Med (Mosk). 1992 May-Jun;70(5-6):30-3. Course and therapy of nonpancreatic complications of chronic pancreatitis. Geller LI, Bulgakova OS, Pashko MM.
69	2	Sirolimus	Included	3.06432	0	0.9697	0.697	0.9459	0.9672	See Table S1	See Table S1	See Table S1
70	0	Nalbuphine	Not included	3.02042	6.33668e-09	0.882	0.639	0.858	0.803	No info.	No info.	No information was found relating the drug as a cause of the ADE; it could be treatment-pain associated pancreatitis: Schmerz. 1993 Sep;7(3):154-9. [Treatment of acute gastrointestinal pain.]. Bierbach H.
71	2	Atazanavir	Included	3.00937	0	0.9069	0.678	0.9	0.732	See Table S1	See Table S1	See Table S1
72	0	Cholestyramine	Not included	2.96433	0	0.676	0.585	0.584	0.579	No info.	No info.	No information was found relating the drug as a cause of the ADE
73	0	Midodrine	Not included	2.96081	0	0.814	0.49	0.786	0.7	No info.	No info.	No information was found relating the drug as a cause of the ADE
74	2	Nelfinavir	Included	2.94862	2.48768e-12	0.9043	0.525	0.88	0.838	See Table S1	See Table S1	See Table S1
75	0	Nystatin	Not included	2.89483	0	0.9364	0.632	0.865	0.683	No info.	No info.	No information was found relating the drug as a cause of the ADE; maybe as a treatment for infections related to pancreatitis (Fungal Infections in Severe Acute Pancreatitis: Pathogenesis. http://www.medscape.com/viewarticle/743149_4)
76	0	Gluconic Acid	Not included	2.86719	0	0.861	0.359	0.866	0.606	No info.	No info.	No information was found relating the drug as a cause of the ADE
77	0	Norepinephrine	Not included	2.80863	0	0.9066	0.216	0.866	0.615	No info.	No info.	No information was found relating the drug as a cause of the ADE
78	2	Tenofovir	Included	2.79499	4.44089e-16	0.827	0.589	0.872	0.653	See Table S1	See Table S1	See Table S1
79	0	Aztreonam	Not included	2.79214	0	0.838	0.386	0.673	0.645	No info.	No info.	No information was found relating the drug as a cause of the ADE; it could be a possible treatment or prevention for infections associated to pancreatitis. This report is based on experimental animals: Eur J Surg. 1995 Feb;161(2):85-92. Effect of different regimens of gut decontamination on bacterial translocation and mortality in experimental acute pancreatitis. Gianotti L, Munda R, Gennari R, P…
80	0	Fosamprenavir	Not included	2.77775	9.43807e-10	0.86	0.707	0.854	0.9059	No info.	No info.	No information was found relating the drug as a cause of the ADE; in this article the cause is not clear (Pharmacokinetics of concurrent administration of fosamprenavir and atazanavir without ritonavir in human immunodeficiency virus-negative subjects).
81	0	Sodium Chloride	Not included	2.77627	0	0	0	0	0.095	No info.	No info.	No information was found relating the drug as a cause of the ADE; it could be treatment: "Management of mild pancreatitis includes aggressive rehydration with dextrose in normal saline" (http://www.medscape.org/viewarticle/557675).
82	0	Mannitol	Not included	2.76333	0	0.897	0.281	0.894	0.677	No info.	No info.	No information was found relating the drug as a cause of the ADE; it could be used to assess permeability: Am J Surg. 2006 Jul;192(1):24-8. Evaluation of intestinal mucosal permeability function in patients with acute pancreatitis. Nagpal K, Minocha VR, Agrawal V, Kapur S.
83	0	Cinacalcet	Not included	2.75614	0	0.9169	0.463	0.885	0.618	No info.	No info.	No information was found relating the drug as a cause of the ADE
84	2	Norfloxacin	Included	2.74911	6.52837e-07	0.9156	0.9163	0.9321	0.9365	See Table S1	See Table S1	See Table S1
85	0	Etomidate	Not included	2.74323	0	0.861	0.606	0.9129	0.705	No info.	No info.	No information was found relating the drug as a cause of the ADE
86	0	Morphine	Not included	2.74035	1.58488e-06	0.9439	0.802	0.876	0.94	No info.	No info.	Morphine was associated with pancreatitis according to at least one of the collected references in our reference standard. However, and although opioides can constrict the sphincter of Oddi, not enough evidences were found in a posterior search. For this reason, morphine was not included in our reference standard database. The drug can be also pescribed for pain in pancreatitis.
87	0	Salicyclic acid	Not included	2.73029	2.22045e-16	0.83	0.352	0.853	0.727	No info.	No info.	No information was found relating the drug as a cause of the ADE
88	2	Vincristine	Included	2.7199	0	0.99842	0.9671	0.9783	0.9722	See Table S1	See Table S1	See Table S1
89	0	Econazole	Not included	2.71514	0	0.9224	0.42	0.889	0.627	No info.	No info.	No information was found relating the drug as a cause of the ADE
90	2	Doxercalciferol	Included	2.70781	1.80775e-08	0.9633	0.796	0.9843	0.9231	See Table S1	See Table S1	See Table S1
91	0	Vancomycin	Not included	2.70607	0	0.9117	0.627	0.9692	0.746	No info.	No info.	No information was found relating the drug as a cause of the ADE; it could be the treatment for infections associated to the ADE: Gastroenterol Hepatol. 2009 Aug-Sep;32(7):502-8. Epub 2009 Jul 19. Antibiotic therapy in acute pancreatitis. de-Madaria E, Martínez Sempere JF.
92	0	Ethambutol	Not included	2.70047	0	0.83	0.332	0.9045	0.528	No info.	No info.	No information was found relating the drug as a cause of the ADE; there is this report but it is a combination of drugs and the cause is not clear: Ann Pharmacother. 1997 Jun;31(6):724-6. Pancreatic insufficiency due to antituberculous therapy. Liu BA, Knowles SR, Cohen LB, Werb MR, Shear NH.
93	2	Lansoprazole	Included	2.66741	0	0.9448	0.896	0.9172	0.844	See Table S1	See Table S1	See Table S1
94	0	Hydroxyzine	Not included	2.6618	0	0.88	0.349	0.816	0.69	No info.	No info.	No information was found relating the drug as a cause of the ADE
95	0	Aciclovir	Not included	2.65482	0	0.9789	0.9687	0.9755	0.896	No info.	No info.	No information was found relating the drug as a cause of the ADE; it could be treatment for virus associated to pancreatitis: Trop Gastroenterol. 2004 Apr-Jun;25(2):82-3. Acute pancreatitis: presenting manifestation of varicella infection. Malhi NS, Dutta U, Sathyanarayana G, Singh K.
96	1	Paricalcitol	Not included	2.64647	2.55351e-15	0.9898	0.851	0.9843	0.9459	No info.	No info.	information available in wikipedia and drugs.com: Potential adverse events of paricalcitol injection are, in general, similar to those encountered with excessive vitamin D intake. Signs and symptoms of vitamin D intoxication associated with hypercalcemia include pancreatitis.
97	0	Amikacin	Not included	2.6255	0	0.85	0.512	0.846	0.641	No info.	No info.	No information was found relating the drug as a cause of the ADE; it could be the treatment for infections associated to pancreatitis: Antimicrob Agents Chemother. 1994 Apr;38(4):830-6. Behavior of antibiotics during human necrotizing pancreatitis. Bassi C, Pederzoli P, Vesentini S, Falconi M, Bonora A, Abbas H, Benini A, Bertazzoni EM.
98	2	Sulfamethoxazole	Included	2.61848	0	0.9321	0.9389	0.872	0.81	See Table S1	See Table S1	See Table S1
99	1	Loperamide	Not included	2.60012	0	0.89	0.423	0.9354	0.792	No info.	No info.	Reports: 1.Pancreas. 2011 Jul;40(5):780-1. Can loperamide cause acute pancreatitis? Lee HM, Villa AF, Caudrelier S, Garnier R. 2.Gastroenterol Clin Biol. 2000 May;24(5):589-91. [Loperamide-induced acute pancreatitis]. Howaizi M, Sbaï-Idrissi MS, Baillet P. 3.Ann Pharmacother. 1996 Nov;30(11):1339. Pancreatitis caused by loperamide overdose. Epelde F, Boada L, Tost J.
100	2	Levofloxacin	Included	2.59207	0	0.874	0.619	0.856	0.849	See Table S1	See Table S1	See Table S1
101	0	Diatrizoate	Not included	2.58957	1.61315e-13	0.808	0.378	0.771	0.583	No info.	No info.	No information was found relating the drug as a cause of the ADE; it is used in diagnosis contrast media that can cause pancreatitis. The drug is not the direct responsible: Gastrointest Endosc. 1994 Jul-Aug;40(4):422-7. Post-ERCP pancreatitis: randomized, prospective study comparing a low- and high-osmolality contrast agent. Sherman S, Hawes RH, Rathgaber SW, Uzer MF, Smith MT, Khusro QE, Silver…
102	0	Silver_nitrate	Not included	2.5658	5.34545e-07	0.287	0	0.104	0.333	No info.	No info.	No information was found relating the drug as a cause of the ADE
103	0	Dopamine	Not included	2.55962	0	0.9187	0.29	0.837	0.615	No info.	No info.	No information was found relating the drug as a cause of the ADE; it could be the treatment: JOP. 2011 Jul 8;12(4):404-6. Acute pancreatitis in the course of meprobamate poisoning. Fathallah N, Zamy M, Slim R, Fain O, Hmouda H, Bouraoui K, Ben Salem C, Biour M. Hepatobiliary Pancreat Dis Int. 2007 Dec;6(6):646-9. Low-dose dopamine reduces inflammatory factors of acute pancreatitis in rats. Zhang …
104	2	Tetrahydrocannabinol	Included	2.54979	1.96354e-12	0.878	0.542	0.9158	0.646	See Table S1	See Table S1	See Table S1
105	0	Spironolactone	Not included	2.538	0	0.888	0.63	0.833	0.673	No info.	No info.	Although some diuretics can produce pancreatitis, no relevant information was found relating the drug as a cause of the ADE.
106	2	Trimethoprim	Included	2.53086	0	0.81	0.486	0.801	0.66	See Table S1	See Table S1	See Table S1
107	0	Colistin	Not included	2.51424	1.08627e-07	0.9361	0.781	0.937	0.783	No info.	No info.	No information was found relating the drug as a cause of the ADE; it could be a treatment for infections associated to pancreatitis: Ann Surg. 1995 Jul;222(1):57-65. Controlled clinical trial of selective decontamination for the treatment of severe acute pancreatitis. Luiten EJ, Hop WC, Lange JF, Bruining HA.
108	0	Lactic Acid	Not included	2.4665	3.33067e-16	0.822	0.352	0.791	0.5	No info.	No info.	No information was found relating the drug as a cause of the ADE
109	0	Nitroprusside	Not included	2.46299	4.47186e-10	0.464	0.24	0.402	0.296	No info.	No info.	No information was found relating the drug as a cause of the ADE
110	2	Oxaliplatin	Included	2.45234	1.67805e-10	0.648	0.45	0.637	0.545	See Table S1	See Table S1	See Table S1
111	0	Sulbactam	Not included	2.43315	0	0.81	0.516	0.838	0.672	No info.	No info.	According to drugs.com, rare cases of pancreatitis have been reported with ampicillin-sulbactam. (The responsible could be ampicillin (reference standard)). There are some reports where sulbactam could be used as a treatment for infections associated to pancreatitis: Antibiot Khimioter. 2003;48(3):34-41. Comparative clinical and epidemiological evaluation of beta-lactam antibiotics in the treatme…
112	0	Epoprostenol	Not included	2.41233	1.03699e-10	0.84	0.546	0.898	0.66	No info.	No info.	No information was found relating the drug as a cause of the ADE
113	0	Nevirapine	Not included	2.39986	3.14782e-07	0.82	0.456	0.837	0.596	No info.	No info.	Although there are antiviral drugs that cause pancreatitis, no relevant information was found. The cause in the following article is not clear. Lancet. 2004 Apr 17;363(9417):1253-63. Comparison of first-line antiretroviral therapy with regimens including nevirapine, efavirenz, or both drugs, plus stavudine and lamivudine: a randomised open-label trial, the 2NN Study. van Leth F, Phanuphak P, Ruxr…
114	2	Mercaptopurine (6-MP)	Included	2.39285	6.10083e-07	0.614	0.565	0.591	0.509	See Table S1	See Table S1	See Table S1
115	2	Cytarabine (cytosine arabinoside)	Included	2.39265	2.0659e-09	0.9119	0.752	0.9115	0.855	See Table S1	See Table S1	See Table S1
116	0	Succinylcholine (suxamethonium)	Not included	2.38063	2.84861e-12	0.795	0	0.743	0.553	No info.	No info.	No information was found relating the drug as a cause of the ADE
117	2	Famotidine	Included	2.36846	0	0.792	0.393	0.797	0.632	See Table S1	See Table S1	See Table S1
118	2	Pantoprazole	Included	2.35495	0	0.9537	0.77	0.9455	0.871	See Table S1	See Table S1	See Table S1
119	0	Lidocaine	Not included	2.33625	3.21528e-06	0.835	0.443	0.878	0.738	No info.	No info.	No information was found relating the drug as a cause of the ADE; it could be treatment: Pancreatology. 2003;3(6):445-56. Acute pancreatitis possible initial triggering mechanism and prophylaxis. Cosen-Binker LI, Binker MG, Negri G, Tiscornia O.
120	0	Pentoxifylline	Not included	2.33417	3.5813e-10	0.889	0.541	0.847	0.678	No info.	No info.	No information was found relating the drug as a cause of the ADE; it could be treatment: Eur J Pharmacol. 2010 Sep 25;643(2-3):289-96. Effect of pentoxifylline and/or alpha lipoic acid on experimentally induced acute pancreatitis. Abdin AA, El-Hamid MA, El-Seoud SH, Balaha MF.
121	1	Esomeprazole	Not included	2.31897	0	0.9537	0.77	0.9455	1	No info.	No info.	drugs.com: Gastrointestinal (GI) side effect: Pancreatitis has also been reported.
122	1	Pyrimethamine	Not included	2.3106	2.92949e-08	0.868	0.632	0.866	0.78	No info.	No info.	The combination pyrimethamine and sulfadiazine is common. According drugs.com: Pyrimethamine/Sulfadoxine Side Effects: Gastrointestinal side effects have included pancreatitis.
123	0	Aphos	Not included	2.30598	6.69858e-09	0.89	0.411	0.9005	0.639	No info.	No info.	No information was found relating the drug as a cause of the ADE
124	0	Fentanyl	Not included	2.29584	0	0.9425	0.477	0.9165	0.66	No info.	No info.	No information was found relating the drug as a cause of the ADE; it could be the treatment for pain associated to pancreatitis: Gut Liver. 2010 Sep;4(3):368-72. Effect of transdermal fentanyl patches on the motility of the sphincter of oddi. Koo HC, Moon JH, Choi HJ, Hwang KH, Maeng HJ, Kim HK, Park JK, Hong SJ, Cheon YK, Cho YD, Lee JS, Lee MS. Appl Nurs Res. 2002 May;15(2):102-10. Transdermal …
125	2	Efavirenz	Included	2.29301	1.14353e-14	0.896	0.528	0.9014	0.536	See Table S1	See Table S1	See Table S1
126	0	Clonidine	Not included	2.28539	0	0.804	0.546	0.853	0.608	No info.	No info.	No information was found relating the drug as a cause of the ADE; it could be a treatment: Acta Gastroenterol Latinoam. 1992;22(2):119-24. Clonidine treatment of acute pancreatitis: report of five cases. Lechín F, Van der Dijs B, Lechín M, Jara H, Lechín A, Cabrera A, Rada I, Orozco B, Jiménez V, Valderrama T.
127	2	Azathioprine	Included	2.28427	0	0.831	0.598	0.798	0.6	See Table S1	See Table S1	See Table S1
128	0	Lorazepam	Not included	2.24695	0	0.778	0.429	0.792	0.533	No info.	No info.	No information was found relating the drug as a cause of the ADE
129	0	Hetastarch	Not included	2.2447	0	0.9686	0.531	0.9075	0.571	No info.	No info.	No information was found relating the drug as a cause of the ADE
130	0	Neomycin	Not included	2.24406	6.95055e-12	0.92	0.518	0.896	0.645	No info.	No info.	No information was found relating the drug as a cause of the ADE; it could be a possible treatment for pancreatitis. Orv Hetil. 1975 Jun 1;116(22):1285-8. Acute kidney failure in patients with pancreatitis treated with neomycin. Mészáros I, Karátson A, Juhász J, Rauth J.
131	2	Gemfibrozil	Included	2.24337	0	0.884	0.496	0.889	0.605	See Table S1	See Table S1	See Table S1
132	1	Entecavir	Not included	2.2332	3.80916e-05	0.882	0.658	0.884	0.784	No info.	No info.	Report: Minerva Anestesiol. 2011 Jan 18. Hyperlipidemic acute pancreatitis: a possible role of antiretroviral therapy with entecavir. Durval A, Zamidei L, Bettocchi D, Luzzio MG, Consales G. In this article the possible pathogenetic role of entecavir is discussed. There is also an article that says "Elevations in serum amylase occurred in 26% of patients receiving entecavir and 29% of patients re…
133	0	Tobramycin	Not included	2.21164	0	0.9091	0.481	0.845	0.683	No info.	No info.	No information was found relating the drug as a cause of the ADE; it could be the treatment for infections associated to pancreatitis: Ann Surg. 1981 May;193(5):649-54. Effect of bile induced pancreatitis on tobramycin excretion in pancreatic fluid. Studley JG, Schentag JJ, Schenk WG Jr.
134	0	Propranolol	Not included	2.19685	0	0.859	0.646	0.9487	0.75	No info.	No info.	No information was found relating the drug as a cause of the ADE
135	2	Rifampin	Included	2.18912	0	0.99776	0.99217	0.868	0.961	See Table S1	See Table S1	See Table S1
136	0	Levodopa	Not included	2.17951	3.58436e-12	0.838	0.342	0.982	0.886	No info.	No info.	No information was found relating the drug as a cause of the ADE
137	2	Fludrocortisone	Included	2.16194	1.1191e-13	0.9432	0.9618	0.982	0.9592	See Table S1	See Table S1	See Table S1
138	2	Trichlormethiazide	Included	2.14383	0	0.9561	0.885	0.894	0.9219	See Table S1	See Table S1	See Table S1
139	0	Miconazole	Not included	2.13871	0	0.9224	0.422	0.889	0.627	No info.	No info.	No information was found relating the drug as a cause of the ADE; it could be the treatment for fungal infections associated to pancreatitis. Kansenshogaku Zasshi. 1990 May;64(5):636-41. A successfully treated case of infective endocarditis due to Candida tropicalis. Kasugai H, Watanabe Y, Nakamura T, Sotozono K, Asahi Y, Murayama M, Sugai J, Okada T, Kawada T, Abe M, et al.
140	2	Granisetron	Included	2.12994	3.8769e-13	0.803	0.448	0.849	0.594	See Table S1	See Table S1	See Table S1
141	2	Mesalazine (mesalamine)	Included	2.12572	2.085e-13	0.755	0.375	0.756	0.657	See Table S1	See Table S1	See Table S1
142	2	Cortisone	Included	2.12101	9.32587e-15	0.9167	0.817	0.898	1	See Table S1	See Table S1	See Table S1
143	1	Busulfan	Not included	2.11733	2.92342e-05	0.831	0.306	0.782	0.536	No info.	No info.	No reports were found relating the drug as the cause but in drugs.com: GI IV: Nausea (98%); ….. pancreatitis (2%). In this article the cause is not clear. Bone Marrow Transplant. 1998 Jun;21(12):1171-5. Busulfan, cyclophosphamide and etoposide as high-dose conditioning therapy in patients with malignant lymphoma and prior dose-limiting radiation therapy. Kröger N, Hoffknecht M, Hänel M, Krüger W,…
144	0	Prochlorperazine	Not included	2.11661	0	0.9633	0.442	0.827	0.75	No info.	No info.	No information was found relating the drug as a cause of the ADE
145	0	Acetylcysteine	Not included	2.11564	0	0.729	0.36	0.733	0.667	No info.	No info.	No information was found relating the drug as a cause of the ADE; it could be treatment (antioxidant): World J Gastrointest Pharmacol Ther. 2010 Feb 6;1(1):21-6. N-acetylcysteine in acute pancreatitis. Ramudo L, Manso MA.
146	0	Leucovorin	Not included	2.11558	8.20122e-13	0.873	0.724	0.873	0.718	No info.	No info.	No information was found relating the drug as a cause of the ADE
147	0	Naloxone	Not included	2.09998	0	0.9342	0.711	0.874	0.806	No info.	No info.	No information was found relating the drug as a cause of the ADE; it could be treatment: Surg Gynecol Obstet. 1989 May;168(5):402-6. Plasma beta-endorphin and the effect of naloxone on hemodynamic changes during experimental acute pancreatitis in dogs. Satake K, Hiura A, Nishiwaki H, Ha SS, Chung YS, Umeyama K.
148	0	Methadone	Not included	2.09597	0	0.9499	0.397	0.9405	0.711	No info.	No info.	No information was found relating the drug as a cause of the ADE
149	2	Mexiletine	Included	2.08725	2.28019e-05	0.743	0.307	0.816	0.512	See Table S1	See Table S1	See Table S1
150	0	Esmolol	Not included	2.08085	4.32987e-15	0.842	0.659	0.831	0.745	No info.	No info.	No information was found relating the drug as a cause of the ADE
151	0	Emtricitabine	Not included	2.08061	1.29119e-13	0.9819	0.752	0.982	0.9206	No info.	No info.	in combination with tenofovir, but tenofovir could be the responsible for the adverse event (drugs.com)
152	2	Prednisone	Included	2.06276	0	0.9167	0.817	0.898	1	See Table S1	See Table S1	See Table S1
153	0	Folic Acid	Not included	2.06157	0	0.9224	0.865	0.9483	0.766	No info.	No info.	No information was found relating the drug as a cause of the ADE; it could a supplement: Klin Wochenschr. 1991 Feb 26;69(4):168-72. Vitamin B12 and folic acid deficiency in chronic pancreatitis: a relevant disorder? Glasbrenner B, Malfertheiner P, Büchler M, Kuhn K, Ditschuneit H.
154	2	Propofol	Included	2.05645	0	0.747	0.433	0.767	0.583	See Table S1	See Table S1	See Table S1
155	2	Furosemide	Included	2.05397	0	0.844	0.576	0.781	0.699	See Table S1	See Table S1	See Table S1
156	0	Dobutamine	Not included	2.04172	0	0.809	0.6	0.87	0.614	No info.	No info.	No information was found relating the drug as a cause of the ADE
157	0	Hyoscyamine	Not included	2.04117	3.54839e-07	0.873	0.498	0.831	0.603	No info.	No info.	No information was found relating the drug as a cause of the ADE; it could be the treatment: drugs.com-Hyoscyamine (hycosamine) is an antispasmodic medicine used to treat certain stomach or bowel problems such as pancreatitis.
158	0	Fosphenytoin	Not included	2.04083	0	0.783	0.59	0.801	0.64	No info.	No info.	No information was found relating the drug as a cause of the ADE
159	2	Clarithromycin	Included	2.02636	1.78413e-13	0.9627	0.9332	0.953	0.9808	See Table S1	See Table S1	See Table S1
160	0	Dicyclomine	Not included	2.01199	1.621e-06	0.9347	0.368	0.9014	0.698	No info.	No info.	No information was found relating the drug as a cause of the ADE
161	0	Labetalol	Not included	2.00561	0	0.817	0.446	0.797	0.686	No info.	No info.	No information was found relating the drug as a cause of the ADE
162	0	Milrinone	Not included	1.99488	0	0.868	0.483	0.772	0.48	No info.	No info.	No information was found relating the drug as a cause of the ADE
163	0	Heparin	Not included	1.98764	0	0.863	0.475	0.915	0.667	No info.	No info.	No information was found relating the drug as a cause of the ADE; it could be a treatment: Pancreas. 2010 May;39(4):516-9. Effect of lower-molecular weight heparin in the prevention of pancreatic encephalopathy in the patient with severe acute pancreatitis. Lu XS, Qiu F, Li YX, Li JQ, Fan QQ, Zhou RG.
164	0	L-Carnitine	Not included	1.9815	4.68191e-08	0.634	0	0.577	0.548	No info.	No info.	No information was found relating the drug as a cause of the ADE; it could be a treatment: Basic Clin Pharmacol Toxicol. 2009 Jul;105(1):30-6. Acetyl-L-carnitine ameliorates caerulein-induced acute pancreatitis in rats. Arafa HM, Hemeida RA, Hassan MI, Abdel-Wahab MH, Badary OA, Hamada FM.
165	0	Dexmedetomidine	Not included	1.9803	0	0.891	0.525	0.861	0.459	No info.	No info.	No information was found relating the drug as a cause of the ADE
166	2	Fenofibrate	Included	1.9749	0	0.955	0.559	0.9037	0.727	See Table S1	See Table S1	See Table S1
167	1	Raltegravir	Not included	1.97339	3.72755e-05	0.832	0.496	0.847	0.633	No info.	Increased serum lipase level and serum amylase level, Grades 2 to 4 a) Incidence: grade 2, 5%; grade 3, 2%; grade 4, 0% (lipase); Incidence: grade 2, 2%; grade 3, 4%; grade 4, less than 1% (amylase). b) Based on clinical trials, grade 2 to 4 increases in serum lipase and amylase levels were reported with raltegravir (Product Information: ISENTRESS(R) oral tablets, raltegravir oral tablets. Merck …	No reports were found but some information is available in http://www.netdoctor.co.uk/medicines/100005166.html
168	0	Urea	Not included	1.94867	3.4911e-12	0.357	0.368	0.433	0.419	No info.	No info.	No information was found relating the drug as a cause of the ADE; blood urea nitrogen can be used in the assessment of pancreatitis: Arch Intern Med. 2011 Apr 11;171(7):669-76. Blood urea nitrogen in the early assessment of acute pancreatitis: an international validation study. Wu BU, Bakker OJ, Papachristou GI, Besselink MG, Repas K, van Santvoort HC, Muddana V, Singh VK, Whitcomb DC, Gooszen HG…
169	2	Hydrocortisone	Included	1.9465	0	0.9432	0.9618	0.982	1	See Table S1	See Table S1	See Table S1
170	0	Mupirocin	Not included	1.94554	2.66454e-15	0.892	0.559	0.816	0.691	No info.	No info.	No information was found relating the drug as a cause of the ADE
171	0	Disulfiram	Not included	1.92892	8.34333e-12	0.891	0.325	0.84	0.372	No info.	No info.	No information was found relating the drug as a cause of the ADE; it could be treatment: JOP. 2008 May 8;9(3):350-3. Ritonavir and disulfiram may be synergistic in lowering active interleukin-18 levels in acute pancreatitis, and thereby hasten recovery. Kast RE.
172	0	Bismuth	Not included	1.92063	3.30818e-07	0	0	0	0.023	No info.	No info.	No information was found relating the drug as a cause of the ADE
173	0	Beta-D-Glucose	Not included	1.92019	0	0.728	0.394	0.762	0.509	No info.	No info.	No information was found relating the drug as a cause of the ADE
174	0	Diphenhydramine	Not included	1.91996	0	0.9373	0.338	0.9718	0.811	No info.	No info.	No information was found relating the drug as a cause of the ADE
175	0	Phenylephrine	Not included	1.91479	0	0.891	0.22	0.922	0.583	No info.	No info.	No information was found relating the drug as a cause of the ADE; however, phenylephrine increased the severity of pancreatitis in rats: Ann Surg. 1991 Aug;214(2):168-74. Adverse effect of therapeutic vasoconstrictors in experimental acute pancreatitis. Klar E, Rattner DW, Compton C, Stanford G, Chernow B, Warshaw AL.
176	0	Simethicone	Not included	1.89926	0	0.701	0.385	0.745	0.3	No info.	No info.	No information was found relating the drug as a cause of the ADE
177	1	Allopurinol	Not included	1.89286	0	0.634	0.719	0.697	0.488	No info.	No info., but in drugdex a destructive pancreatic cell reaction was described in a patient taking allopurinol and colchicine. An elevation of pancreatic enzymes and hyperglycemia was reported. A possible allopurinol hypersensitivity syndrome is discussed (Sommers LM & Schoene RB: Allopurinol hypersensitivity syndrome associated with pancreatic exocrine abnormalities and new-onset diabetes mellitu…	No clear information was found relating the drug as a direct cause of the ADE; in this article allopurinol could cause the event in a patient with allopurinol hypersensitivity syndrome (it is a particular case): J Clin Rheumatol. 2010 Jun;16(4):170-1. Fatal allopurinol-induced hypersensitivity syndrome associated with pancreatic abnormalities. Fathallah N, Ben Salem C, Slim R, Kaabia N, Letaief A…
178	0	Melphalan	Not included	1.8916	2.54714e-05	0.9086	0.549	0.866	0.615	No info.	No info.	No information was found relating the drug as a cause of the ADE
179	2	Bumetanide	Included	1.88678	2.90889e-09	0.844	0.527	0.824	0.725	See Table S1	See Table S1	See Table S1
180	0	Cetylpyridinium	Not included	1.8852	3.83591e-05	0.701	0.604	0.584	0.564	No info.	No info.	No information was found relating the drug as a cause of the ADE
181	0	Scopolamine	Not included	1.87863	1.0594e-05	0.849	0.345	0.832	0.6	No info.	No info.	No information was found relating the drug as a cause of the ADE
182	0	Midazolam	Not included	1.87849	0	0.934	0.425	0.898	0.642	No info.	No info.	No information was found relating the drug as a cause of the ADE
183	0	Epinephrine	Not included	1.86135	0	0.9039	0.216	0.9747	0.61	No info.	No info.	No information was found relating the drug as a cause of the ADE; it could be a treatment or prevention: J Gastroenterol. 2009;44(1):71-5. Epinephrine sprayed on the papilla for prevention of post-ERCP pancreatitis. Matsushita M, Takakuwa H, Shimeno N, Uchida K, Nishio A, Okazaki K.
184	2	Metolazone	Included	1.84969	7.54952e-14	0.9684	0.777	0.9542	0.831	See Table S1	See Table S1	See Table S1
185	2	Amlodipine	Included	1.83554	0	0.792	0.413	0.801	0.615	See Table S1	See Table S1	See Table S1
186	2	Methylprednisolone	Included	1.82981	0	0.9432	0.9618	0.982	0.9556	See Table S1	See Table S1	See Table S1
187	0	Doxazosin	Not included	1.82767	7.16427e-13	0.9429	0.752	0.852	0.9254	No info.	No info.	No information was found relating the drug as a cause of the ADE
188	1	Megestrol	Not included	1.81932	8.68532e-10	0.9365	0.701	0.9189	0.842	No info.	No info.	There are different cases about pancreatitis and the pill ((ethinyloestradiol and megestrol acetate). The researchers think that the pill could be the responsible: Postgraduate Medical Journal (December 1975) 51, 855-857. Pancreatitis and the pill I. P. F. MUNGALL R. V. HAGUE. Also: J Assoc Physicians India. 1981 Jun;29(6):489-90. Contraceptive pills and acute pancreatitis. Mehrotra TN, Mital HS,…
189	2	Triamcinolone	Included	1.80752	1.09246e-13	0.9432	0.9399	0.9649	0.9592	See Table S1	See Table S1	See Table S1
190	2	Colchicine	Included	1.79443	1.22125e-14	0.85	0.453	0.849	0.623	See Table S1	See Table S1	See Table S1
191	2	Chlorothiazide	Included	1.78428	1.10941e-09	0.9203	0.809	0.9733	0.9194	See Table S1	See Table S1	See Table S1
192	0	Tegaserod	Not included	1.77727	2.46351e-05	0.798	0.469	0.78	0.531	No info.	No info.	No information was found relating the drug as a cause of the ADE; it could be a treatment (experimental pancreatitis in mice): Neurogastroenterol Motil. 2007 Oct;19(10):856-64. Experimental pancreatitis disturbs gastrointestinal and colonic motility in mice: effect of the prokinetic agent tegaserod. Seerden TC, De Man JG, Holzer P, Van den Bossche RM, Herman AG, Pelckmans PA, De Winter BY.
193	0	Ceftazidime	Not included	1.75948	6.60371e-07	0.9071	0.599	0.727	0.847	No info.	No info.	No information was found relating the drug as a cause of the ADE; it could be treatment for infections associated to pancreatitis: Pancreas. 1996 Aug;13(2):198-201. Prophylactic antibiotics in treatment of severe acute alcoholic pancreatitis. Delcenserie R, Yzet T, Ducroix JP.
194	0	Adenosine	Not included	1.757	0	0.898	0.794	0.929	0.836	No info.	No info.	No information was found relating the drug as a cause of the ADE
195	0	Gemcitabine	Not included	1.75245	2.66293e-09	0.933	0.789	0.9608	0.873	No info.	No info.	No information was found relating the drug as a cause of the ADE, it could be treatment for infections associated to pancreatitis or pancreatic cancer. Hepatobiliary Pancreat Dis Int. 2010 Feb;9(1):103-6. Acinar cell carcinoma of the pancreas in a young patient with chronic pancreatitis. Kebir FZ, Lahmar A, Arfa N, Manai S, El Ouaer MA, Bouraoui S, Gouttalier C, Mezabi-Regaya S.
196	0	Phosphorus	Not included	1.74129	1.15295e-06	0	0	0	0.045	No info.	No info.	No information was found relating the drug as a cause of the ADE; hypophosphatemia could be related to pancreatitis. JOP. 2000 Nov;1(4):204-7. Severe hypophosphatemia in a patient with acute pancreatitis. Rizos E, Alexandrides G, Elisaf MS.
197	0	Trichloroacetic Acid	Not included	1.73566	4.9627e-14	0.73	0.352	0.667	0.32	No info.	No info.	No information was found relating the drug as a cause of the ADE
198	0	Atropine	Not included	1.73179	0	0.873	0.498	0.831	0.603	No info.	No info.	No information was found relating the drug as a cause of the ADE; it could be a treatment: Clin Toxicol (Phila). 2008 Feb;46(2):141-5. Influence of atropine therapy on fenthion-induced pancreatitis. Ela Y, Fidan H, Sahin O, Kilbas A, Bas O, Yavuz Y, Kucuker H, Altuntas I. Surg Gynecol Obstet. 1979 Feb;148(2):206-8. Evaluation of atropine in acute pancreatitis. Cameron JL, Mehigan D, Zuidema GD.
199	2	Tetracycline	Included	1.72973	3.58884e-06	0.9195	0.906	0.9843	0.9286	See Table S1	See Table S1	See Table S1
200	0	Nifedipine	Not included	1.72835	0	0.866	0.524	0.841	0.5	No info.	No info.	This article is overdose and combination with acetaminophen that could be the responsible. The cause is unclear: Central European Journal of Medicine, doi:10.2478/s11536-009-0057-y. Acute pancreatitis after nifedipine and acetaminophen poisoning — case report. Laurentiu Sorodoc, Catalina Lionte, Cristina Bologa, Ovidiu Petris, Victorita Sorodoc, Carmen Buga. No relevant information was found rela…
201	0	Promethazine	Not included	1.72402	1.5536e-06	0.9467	0.558	0.855	0.644	No info.	No info.	No information was found relating the drug as a cause of the ADE
202	0	Oxacillin	Not included	1.71536	9.93533e-11	0.892	0.644	0.882	0.762	No info.	No info.	No information was found relating the drug as a cause of the ADE
203	0	Glycopyrrolate	Not included	1.71376	3.09848e-05	0.774	0.382	0.786	0.683	No info.	No info.	No information was found relating the drug as a cause of the ADE
204	2	Omeprazole	Included	1.69617	0	0.9537	0.77	0.9455	0.871	See Table S1	See Table S1	See Table S1
205	0	Fluorouracil	Not included	1.69164	3.32496e-07	0.661	0.601	0.791	0.562	No info.	No info.	Fluorouracil was associated with pancreatitis according to at least one of the collected references in our reference standard. However, not enough evidences were found in a posterior search. For this reason, fluorouracil was not included in our reference standard database. There are many articles in which the drug is used to treat pancreatitis (Minerva Dietol Gastroenterol. 1989 Jul-Sep;35(3):201…
206	0	Glipizide	Not included	1.69005	0	0.9483	0.885	0.952	0.75	No info.	No info.	No information was found relating the drug as a cause of the ADE
207	2	Erythromycin	Included	1.68938	5.1188e-10	0.99104	0.9527	0.9619	0.9808	See Table S1	See Table S1	See Table S1
208	2	Citalopram	Included	1.68243	0	0.904	0.353	0.849	1	See Table S1	See Table S1	See Table S1
209	0	Clotrimazole	Not included	1.66457	9.01501e-13	0.866	0.464	0.923	0.551	No info.	No info.	No information was found relating the drug as a cause of the ADE
210	0	Gentamicin	Not included	1.66176	7.15061e-12	0.9138	0.612	0.865	0.726	No info.	No info.	No information was found relating the drug as a cause of the ADE; it could be the treatment for infections associated to pancreatitis: Coll Antropol. 2008 Dec;32(4):1189-94. The utilization of antibiotics in the management of acute pancreatitis--experience from one transitional country university hospital. Marusić S, Sićaja M, Kujundzić M, Banić M, Jaksić O, Vrazić H.
211	0	Diazepam	Not included	1.66037	0	0.911	0.353	0.9211	0.667	No info.	No info.	No information was found relating the drug as a cause of the ADE
212	0	Etoposide	Not included	1.65017	1.69977e-06	0.9458	0.476	0.879	0.636	No info.	No info.	No information was found relating the drug as a cause of the ADE; in this article the cause is unclear; the tumour could be the cause (Acute pancreatitis following, etoposide therapy for testicular tumour. Indian Journal of Medical and Paediatric Oncology. 1995 Jun; 16(2): 66-7).
213	2	Ciprofloxacin	Included	1.64441	0	0.9156	0.9163	0.9321	0.9365	See Table S1	See Table S1	See Table S1
214	2	Captopril	Included	1.64126	6.66134e-16	0.85	0.404	0.816	0.725	See Table S1	See Table S1	See Table S1
215	0	Glycerol	Not included	1.63865	5.81402e-07	0.659	0	0.645	0.613	No info.	No info.	No information was found relating the drug as a cause of the ADE
216	2	Ceftriaxone	Included	1.63615	0	0.859	0.47	0.875	0.606	See Table S1	See Table S1	See Table S1
217	2	Amiodarone	Included	1.62715	0	0.955	0.482	0.9037	0.63	See Table S1	See Table S1	See Table S1
218	2	Ampicillin	Included	1.6265	0	0.9594	0.881	0.954	0.9434	See Table S1	See Table S1	See Table S1
219	2	Oxycodone	Included	1.62133	0	0.9237	0.841	0.841	0.877	See Table S1	See Table S1	See Table S1
220	0	Hydralazine	Not included	1.60887	2.56128e-13	0.744	0.543	0.793	0.65	No info.	No info.	No information was found relating the drug as a cause of the ADE
221	2	Gabapentin	Included	1.60166	0	0.895	0.283	0.816	0.526	See Table S1	See Table S1	See Table S1
222	0	Zolpidem	Not included	1.5716	0	0.9086	0.502	0.9129	0.6	No info.	No info.	No information was found relating the drug as a cause of the ADE
223	2	Chlorthalidone	Included	1.56821	3.20113e-07	0.803	0.511	0.799	0.729	See Table S1	See Table S1	See Table S1
224	2	Quetiapine	Included	1.56671	0	0.859	0.481	0.806	0.721	See Table S1	See Table S1	See Table S1
225	2	Haloperidol	Included	1.56516	2.22045e-16	0.89	0.428	0.862	0.639	See Table S1	See Table S1	See Table S1
226	1	Fosinopril	Not included	1.56488	4.69214e-07	0.873	0.533	0.874	0.683	No info.	Pancreatitis 1) Pancreatitis has been reported in patients receiving fosinopril in hypertension studies; however, the relationship to fosinopril is uncertain (Product Information: MONOPRIL(R) oral tablets, fosinopril sodium oral tablets. Bristol-Myers Squibb Company, Princeton, NJ, 2008). Diferent cases of angiotensin converting enzyme (ACE) inhibitor induced pancreatitis have been reported to th…	Drugs.com: Rare gastrointestinal problems that have been rarely associated with the use of fosinopril have included pancreatitis.
227	0	Clindamycin	Not included	1.56323	4.08784e-13	0.807	0.491	0.782	0.716	No info.	No info.	No information was found relating the drug as a cause of the ADE; it could be a possible treatment or prevention for infections associated to pancreatitis. This report is based on experimental animals: Gastroenterol Hepatol. 2000 Dec;23(10):461-5. Selective intestinal bacterial decontamination in experimental acute pancreatitis. de las Heras G, Forcelledo JL, Gutiérrez JM, Calvo J, Obaya S, Ferná…
228	0	Clavulanate	Not included	1.56292	0	0.81	0.431	0.812	0.635	No info.	No info.	No information was found relating the drug as a cause of the ADE; it could be the treatment for infections associated to pancreatitis: Coll Antropol. 2008 Dec;32(4):1189-94. The utilization of antibiotics in the management of acute pancreatitis--experience from one transitional country university hospital. Marusić S, Sićaja M, Kujundzić M, Banić M, Jaksić O, Vrazić H. There is also this report bu…
229	0	Baclofen	Not included	1.56244	2.0875e-07	0.973	0.375	0.872	0.656	No info.	No info.	No information was found relating the drug as a cause of the ADE
230	0	Metoprolol	Not included	1.56234	0	0.865	0.59	0.857	0.739	No info.	No info.	No information was found relating the drug as a cause of the ADE
231	2	Acetaminophen	Included	1.56057	0	0.719	0.329	0.751	0.621	See Table S1	See Table S1	See Table S1
232	0	Docusate	Not included	1.55337	0	0.885	0.464	0.866	0.574	No info.	No info.	No information was found relating the drug as a cause of the ADE
233	0	Chlorhexidine	Not included	1.55249	5.08786e-06	0.696	0.451	0.707	0.667	No info.	No info.	No information was found relating the drug as a cause of the ADE
234	2	Ranitidine	Included	1.54927	0	0.828	0.292	0.763	0.554	See Table S1	See Table S1	See Table S1
235	0	Vitamin E	Not included	1.54805	9.04367e-08	0.887	0.646	0.86	0.795	No info.	No info.	No information was found relating the drug as a cause of the ADE; deficiency could cause pancreatitis: Int J Pancreatol. 1986 Jul;1(2):119-28. Biochemical vitamin E deficiency in chronic pancreatitis. Kalvaria I, Labadarios D, Shephard GS, Visser L, Marks IN. Am J Physiol Gastrointest Liver Physiol. 2004 Jul;287(1):G162-9. Vitamin E attenuates biochemical and morphological features associated wit…
236	0	Ipratropium bromide	Not included	1.53537	0	0.812	0.454	0.758	0.597	No info.	No info.	No information was found relating the drug as a cause of the ADE
237	2	Doxorubicin	Included	1.51497	8.34791e-06	0.9431	0.466	0.9195	0.646	See Table S1	See Table S1	See Table S1
238	0	Glucagon	Not included	1.51488	1.36773e-08	0.9456	0.86	0.9856	0.795	No info.	No info.	No information was found relating the drug as a cause of the ADE; it could be a treatment: British Medical Journal, 1971, 2, 440-442. Use of Glucagon in the Treatment of Pancreatitis. Knight MJ, Condon JR, Smith R.
239	0	Nicardipine	Not included	1.51357	2.5828e-07	0.891	0.465	0.848	0.597	No info.	No info.	No information was found relating the drug as a cause of the ADE
240	2	Lisinopril	Included	1.51234	0	0.9365	0.735	0.9152	0.83	See Table S1	See Table S1	See Table S1
241	1	Levetiracetam	Not included	1.51073	9.35918e-14	0.823	0.378	0.788	0.679	No info.	Pancreatitis Pancreatitis has been reported with levetiracetam in postmarketing surveillance (Product Information: KEPPRA(R) oral tablets, oral solution, levetiracetam oral tablets, oral solution. UCB, Inc. (per FDA), Smyrna, GA, 2011; Product Information: KEPPRA(R) intravenous injection, levetiracetam intravenous injection. UCB,Inc., Smyrna, GA, 2008; Product Information: KEPPRA XR(R) extended-r…	drugs.com: pancreatitis (postmarketing). There is also a report but the cause is not clear: Eur J Paediatr Neurol. 2011 Jul 19. VPA-induced recurrent pancreatitis in a cystic fibrosis carrier. Dinopoulos A, Karapanou O, Alexopoulou E, Tzetis M, Attilakos A, Fretzayas A.
242	2	Thalidomide	Included	1.5091	1.8151e-07	0.935	0.845	0.9329	0.83	See Table S1	See Table S1	See Table S1
243	0	Bisacodyl	Not included	1.50358	6.16818e-12	0.9129	0.322	0.849	0.586	No info.	No info.	No information was found relating the drug as a cause of the ADE
244	0	Oxygen	Not included	1.49291	0	0	0	0.164	0.227	No info.	No info.	No information was found relating the drug as a cause of the ADE; it could be tratment: ANZ J Surg. 2006 Jul;76(7):625-30. Potential effects of hyperbaric oxygen therapy in acute pancreatitis. Cuthbertson CM, Christophi C.
245	1	Ergocalciferol	Not included	1.49152	4.45906e-07	0.9463	0.9746	0.9837	0.811	No info.	No information about pancreatitis as a direct adverse event. However, hypercalcemia can ve an effect due to excessive vitamin D intake (vitamin D2 acts like vitamin D3). This could produce pancreatitis (Product Information: Drisdol(R), ergocalciferol. Sanofi Winthrop Pharmaceuticals, New York, 1993).	Excessive vitamin D can cause pancreatitis. Pancreas. 1989;4(3):378-80. Recurrent pancreatitis secondary to hypercalcemia following vitamin D poisoning. Waele BD, Smitz J, Willems G. On the other hand, another possible relationship could be a treatment-supplement since chronic pancreatitis (CP) may lead to deficiency of vitamin D; (Endocrine Abstracts (2009) 19 P17. Determinants of vitamin D defi…
246	1	Cocaine	Not included	1.48945	1.69425e-07	0.9159	0.505	0.9045	0.614	No info.	No info.	Reports: Gastroenterol Hepatol. 2009 Oct;32(8):588-9. Cocaine induced acute pancreatitis. Vázquez-Rodríguez S, Soto S, Fernández E, Baltar R, Vázquez-Astray E. Gastroenterol Clin Biol. 2003 Feb;27(2):241-2. Cocaine-associated acute pancreatitis. Macaigne G, Simon P, Chayette C, Cheiab S, Deplus R.
247	0	Rosiglitazone	Not included	1.48286	1.08183e-09	0.843	0.593	0.824	0.658	No info.	No info.	No information was found relating the drug as a cause of the ADE; it could be the treatment: Fundam Clin Pharmacol. 2011 Apr;25(2):237-47. doi: 10.1111/j.1472-8206.2010.00827.x. Rosiglitazone promotes pancreatic regeneration in experimental model of acute pancreatitis. Sidhu S, Pandhi P, Malhotra S, Vaiphei K, Khanduja KL.
248	2	Rabeprazole	Included	1.48157	6.26478e-06	0.9448	0.896	0.896	0.857	See Table S1	See Table S1	See Table S1
249	2	Azithromycin	Included	1.46904	0	0.99104	0.893	0.9619	0.895	See Table S1	See Table S1	See Table S1
250	0	Pramoxine	Not included	1.46734	2.5576e-05	0.88	0.479	0.898	0.647	No info.	No info.	No information was found relating the drug as a cause of the ADE
251	0	Bacitracin	Not included	1.46543	2.59807e-08	0.9225	0.804	0.961	0.743	No info.	No info.	No information was found relating the drug as a cause of the ADE; it could be a possible treatment for infections associated to pancreatitis.
252	0	Amitriptyline	Not included	1.45304	1.14769e-06	0.9884	0.479	0.809	0.703	No info.	No info.	No information was found; there are some articles but the cause is not clear or it is overdose: Tokai J Exp Clin Med. 1991 Jul;16(2):153-6. Acute pancreatitis and Cushing's disease. Hiramatsu K, Moriuchi J, Arimori S, Ide A, Usui T, Tanaka K, Sato T, Osamura Y. J Gastroenterol Hepatol. 1998 Aug;30(4):418-20. Pancreatic involvement associated with tricyclic overdose. Pezzilli R, Melandri R, Baraka…
253	2	Amoxicillin	Included	1.45181	0	0.9594	0.881	0.954	0.9434	See Table S1	See Table S1	See Table S1
254	0	Salbutamol	Not included	1.45092	0	0.9044	0.379	0.853	0.646	No info.	No info.	No information was found relating the drug as a cause of the ADE
255	0	Valaciclovir	Not included	1.45016	4.10783e-07	0.806	0.593	0.79	0.831	No info.	No info.	No information was found relating the drug as a cause of the ADE
256	2	Benazepril	Included	1.44329	4.17103e-05	0.9802	0.834	0.99331	0.828	See Table S1	See Table S1	See Table S1
257	0	Cyanocobalamin (vitamin B12)	Not included	1.42818	2.21082e-08	0.868	0.534	0.9251	0.667	No info.	No info.	No information was found relating the drug as a cause of the ADE; deficiency could be related to pancreatitis: : Klin Wochenschr. 1991 Feb 26;69(4):168-72. Vitamin B12 and folic acid deficiency in chronic pancreatitis: a relevant disorder? Glasbrenner B, Malfertheiner P, Büchler M, Kuhn K, Ditschuneit H.
258	2	Olanzapine	Included	1.42546	2.07128e-09	0.9226	0.433	0.86	0.694	See Table S1	See Table S1	See Table S1
259	0	Sildenafil	Not included	1.42524	1.99329e-06	0.885	0.543	0.877	0.723	No info.	No info.	No information was found relating the drug as a cause of the ADE
260	2	Rofecoxib	Included	1.41752	4.62251e-05	0.875	0.459	0.856	0.564	See Table S1	See Table S1	See Table S1
261	2	Phenytoin	Included	1.4124	3.01986e-11	0.859	0.601	0.874	0.545	See Table S1	See Table S1	See Table S1
262	0	Pioglitazone	Not included	1.40273	5.90025e-08	0.829	0.528	0.855	0.586	No info.	No info.	No information was found relating the drug as a cause of the ADE; it could be the treatment: World J Gastroenterol. 2007 Apr 7;13(13):1983-8. Pioglitazone attenuates the severity of sodium taurocholate-induced severe acute pancreatitis. Xu P, Zhou XJ, Chen LQ, Chen J, Xie Y, Lv LH, Hou XH.
263	0	Trazodone	Not included	1.39537	1.17339e-08	0.9268	0.489	0.9469	0.69	No info.	No info.	No information was found relating the drug as a cause of the ADE
264	0	Enoxaparin	Not included	1.37198	0	0.859	0.425	0.9183	0.635	No info.	No info.	No information was found relating the drug as a cause of the ADE
265	2	Codeine	Included	1.36863	6.64095e-07	0.9237	0.803	0.842	0.868	See Table S1	See Table S1	See Table S1
266	0	Vitamin C	Not included	1.35067	1.22031e-08	0.71	0.362	0.758	0.531	No info.	No info.	No information was found relating the drug as a cause of the ADE; it could be treatment: World J Gastroenterol. 2003 Nov;9(11):2565-9. Therapeutic efficacy of high-dose vitamin C on acute pancreatitis and its potential mechanisms. Du WD, Yuan ZR, Sun J, Tang JX, Cheng AQ, Shen DM, Huang CJ, Song XH, Yu XF, Zheng SB.
267	0	Phenobarbital	Not included	1.34788	2.53092e-05	0.85	0.598	0.892	0.696	No info.	No info.	No information was found relating the drug as a cause of the ADE; in this article it is not clear (and it is based on dogs): Pancreatitis associated with potassium bromide/phenobarbital combination therapy in epileptic dogs. Can Vet J. 2000 Jul;41(7):555-8.
268	2	Tramadol	Included	1.34552	5.95274e-08	0.9627	0.425	0.9129	0.9286	See Table S1	See Table S1	See Table S1
269	2	Losartan	Included	1.32372	2.16555e-10	0.9405	0.836	0.9189	0.681	See Table S1	See Table S1	See Table S1
270	2	Enalapril	Included	1.32134	6.05835e-10	0.99632	0.94	0.99322	0.9231	See Table S1	See Table S1	See Table S1
271	0	Digoxin	Not included	1.32033	1.40532e-11	0.9192	0.653	0.852	0.741	No info.	No info.	Although digoxin could induce hypomagnesemia and the consequent altered glycoconjugate metabolism may be important in the pathogenesis of chronic calcific pancreatitis (Indian J Gastroenterol. 2001 Nov-Dec;20(6):230-3), no relevant information was found relating the drug as a cause of the ADE.
272	2	Metformin	Included	1.31974	3.11973e-14	0.699	0.505	0.577	0.429	See Table S1	See Table S1	See Table S1
273	0	Carvedilol	Not included	1.30121	1.24163e-10	0.825	0.377	0.723	0.658	No info.	No info.	No information was found relating the drug as a cause of the ADE
274	1	Cholecalciferol	Not included	1.27946	6.63558e-07	0.9463	0.869	0.9837	0.821	No info.	No information about pancreatitis as a direct adverse event. However, hypercalcemia can ve an effect due to excessive vitamin D intake (vitamin D2 acts like vitamin D3). This could produce pancreatitis (Product Information: Drisdol(R), ergocalciferol. Sanofi Winthrop Pharmaceuticals, New York, 1993).	Excessive vitamin D can cause pancreatitis. Pancreas. 1989;4(3):378-80. Recurrent pancreatitis secondary to hypercalcemia following vitamin D poisoning. Waele BD, Smitz J, Willems G. On the other hand, another possible relationship could be a treatment-supplement since chronic pancreatitis (CP) may lead to deficiency of vitamin D; (Endocrine Abstracts (2009) 19 P17. Determinants of vitamin D defi…
275	0	Isosorbide	Not included	1.27183	4.24789e-08	0.63	0.29	0.724	0.511	No info.	No info.	No information was found relating the drug as a cause of the ADE
276	0	Diltiazem	Not included	1.27083	4.08809e-08	0.9023	0.46	0.852	0.662	No info.	No info.	No information was found relating the drug as a cause of the ADE; it could be treatment: Pancreas. 1996 Jul;13(1):22-8. Calcium channel blockade inhibits release of TNF alpha and improves survival in a rat model of acute pancreatitis. Hughes CB, el-Din AB, Kotb M, Gaber LW, Gaber AO.
277	0	Guaifenesin	Not included	1.26488	1.07079e-06	0.797	0.44	0.861	0.525	No info.	No info.	No information was found relating the drug as a cause of the ADE; in drugs.com there is information about the combination codeine/guaifenesin (possibly codeine is the responsible): Four cases of acute pancreatitis have been reported.
278	1	Warfarin	Not included	1.2561	5.94969e-12	0.867	0.511	0.811	0.644	No info.	No info.	Report: Chir Ital. 2002 Sep-Oct;54(5):605-12. Drug-induced acute pancreatitis: a personal contribution. Battillocchi B, Diana M, Dandolo R, Stefanini S, D'Amore L, Negro P. The authors report cases of drug-induced acute pancreatitis (warfarin, lysinopril/hydrochlorothiazide, lamivudine/stavudine/indinavir, valproic acid), based on epidemiological and clinical aspects. In drugs.com: "Cardiovascula…
